# Supplementary material for: The Glutathione S-Transferase PtGSTF1 Improves Biomass Production and Salt Tolerance through Regulating Xylem Cell Proliferation, Ion Homeostasis and Reactive Oxygen Species Scavenging in Poplar
Source: Int J Mol Sci. 2022 Sep 25;23(19):11288. doi: 10.3390/ijms231911288 (PMC9569880; doi:10.3390/ijms231911288)
Supplement: Supplementary file 1 [file ijms-23-11288-s001.zip]

Archive with 9 entries (9 files):
- Figure S1.tif
- Figure S2.tif
- Figure S3.tif
- Figure S4.tif
- Figure S5.tif
- Table S1.xls
- Table S2.xls
- Table S3.xls
- Table S4.xls
