# Supplementary material for: The Glutathione S-Transferase PtGSTF1 Improves Biomass Production and Salt Tolerance through Regulating Xylem Cell Proliferation, Ion Homeostasis and Reactive Oxygen Species Scavenging in Poplar
Source: Int J Mol Sci. 2022 Sep 25;23(19):11288. doi: 10.3390/ijms231911288 (PMC9569880; doi:10.3390/ijms231911288)
Supplement: Supplementary file 1 [file ijms-23-11288-s001.zip › Table S1.xls]

## Sheet: Table S1
Table S1. PtGSTF1-regulated genes and GO cluster.
ID	WT_control	WT_nacl	OE_control	OE_nacl	Cluster
Potri.T172400	0.0658993	2.988	1.78701	0.00127	6
Potri.T143100	4.48086	6.66718	5.57262	4.34739	6
Populus_trichocarpa_newGene_250	2.02242	3.04313	2.31199	1.79066	6
Potri.001G472900	0.165498	0.331716	0.222709	0.15689	6
Potri.001G388100	1.2945	1.99441	1.36973	0.81231	6
Potri.014G029100	5.61318	7.17744	5.55199	4.47023	6
Potri.004G025200	0.584324	0.92004	0.595183	0.426904	6
Potri.017G129200	1.10389	1.66682	1.20629	0.856311	6
Potri.010G244900	5.66471	7.02976	6.05351	4.39209	6
Potri.011G124600	1.94838	2.6459	2.12786	1.33406	6
Potri.013G079500	2.14208	2.55246	2.07806	1.09671	6
Potri.016G043400	4.0054	4.43705	3.88602	2.75504	6
Potri.005G124200	5.20374	8.79751	5.33592	5.12888	6
Potri.015G054500	0.62476	1.23741	0.641994	0.624928	6
Potri.009G063400	5.49369	23.0711	6.46053	8.161	6
Potri.012G005700	0.240485	0.772374	0.288653	0.296762	6
Potri.016G088700	2.54888	5.05026	2.94677	2.93995	6
Potri.015G075200	2.83623	5.30964	3.21395	3.19341	6
Potri.005G068900	2.52897	5.75727	3.31715	2.80973	6
Potri.012G052000	2.47404	6.47117	3.16258	2.26621	6
Potri.T172044	2.83717	6.44033	3.07627	2.53488	6
Potri.019G028800	1.51556	4.81303	1.82995	1.23371	6
Populus_trichocarpa_newGene_1098	1.10044	2.16028	1.37692	1.5659	6
Potri.009G011100	4.38974	10.0511	5.99934	6.68778	6
Potri.014G152900	0.1726	0.75341	0.325885	0.412126	6
Potri.T080980	4.96072	9.13401	6.23427	6.08659	6
Potri.019G015100	4.90476	15.0999	8.34215	8.65023	6
Potri.010G193100	0.237222	1.44886	0.57571	0.647692	6
Potri.001G427500	0.214169	0.50843	0.292906	0.324019	6
Potri.013G135600	1.20282	5.20175	1.45844	2.10295	6
Potri.017G050200	1.2787	4.5922	1.60006	2.21519	6
Potri.008G004700	35.3036	64.046	37.3058	43.4592	6
Potri.003G089800	1.90368	3.72219	2.05331	2.41799	6
Potri.014G113200	0.225045	0.680126	0.223551	0.301596	6
Potri.014G179400	0.0448077	11.7529	0.194088	2.09553	6
Potri.005G048400	0.069873	14.1936	0	2.89763	6
Potri.T137100	0.0117633	6.41417	0.0114403	1.33033	6
Potri.006G232400	11.0586	36.9586	11.1394	16.0793	6
Potri.014G113500	0.206471	0.730749	0.21241	0.305835	6
Potri.005G195000	0.44084	11.3818	0.299438	3.15809	6
Potri.015G026700	0.735336	3.39135	0.737653	1.40347	6
Potri.015G026300	0.0379847	5.19865	0.0381133	1.21608	6
Potri.009G063300	0.081888	19.7657	0.161388	4.33759	6
Potri.008G149200	0.42126	146.964	0.18339	32.3865	6
Potri.009G063100	0.3812	51.9067	0.459959	11.6961	6
Potri.006G228600	8.16783	14.1418	9.17685	10.1116	6
Potri.013G158500	0.928492	2.4108	1.12057	1.27683	6
Potri.005G096600	0.203546	1.13956	0.307945	0.439829	6
Potri.006G136700	11.0742	23.0716	12.6618	15.5255	6
Potri.006G155800	6.30213	10.8478	6.89769	7.92972	6
Potri.006G120400	0.10149	0.340447	0.129279	0.192536	6
Potri.010G055700	0.594104	1.59462	0.738259	0.978901	6
Potri.012G009900	0.133239	0.544378	0.153459	0.252132	6
Potri.T150700	1.53334	3.42735	1.6237	2.1226	6
Potri.006G157200	1.4109	3.78373	1.6366	2.23519	6
Potri.003G187300	5.41517	9.92109	5.89851	6.81728	6
Potri.002G115700	0.856505	3.88607	1.22355	1.87561	6
Potri.017G089800	46.3798	116.732	41.5997	56.1305	6
Potri.009G073500	3.91927	7.03902	3.66902	4.24405	6
Potri.001G131400	36.1681	60.7162	35.3626	38.9279	6
Potri.006G122400	0.0913197	4.76085	0.120244	0.753831	6
Potri.001G380000	0.0752197	14.2943	0.026881	1.81917	6
Potri.001G127600	1.2241	3.77376	1.00393	1.6224	6
Potri.007G099400	14.2205	33.0182	12.7589	17.6341	6
Potri.T055600	1.10723	4.55417	0.595308	1.45172	6
Potri.007G026800	27.3452	48.6087	23.7193	30.0523	6
Potri.007G015100	49.8931	87.7811	43.0192	54.1573	6
Potri.011G120200	1.02285	2.8172	0.755083	1.59782	6
Potri.013G041000	3.2303	10.8603	2.14953	5.6048	6
Potri.006G099900	351.404	600.014	304.904	417.107	6
Potri.014G032300	1.5205	5.06666	1.05029	2.58907	6
Potri.008G175100	0.680498	4.74193	0.1568	1.81897	6
Potri.004G173400	59.6275	145.064	42.1644	77.7631	6
Potri.011G120300	3.90832	8.39425	3.29384	5.01235	6
Potri.014G193832	23.9803	90.2079	15.5992	37.4871	6
Potri.001G180600	1.55168	3.67565	1.24558	1.99866	6
Potri.014G009000	1.60087	4.37056	1.15996	2.12754	6
Potri.T149500	13.0826	33.0806	12.065	18.6695	6
Potri.010G067100	2.32184	4.44503	2.25655	2.92125	6
Potri.005G215600	1.96313	10.8288	1.30146	4.32289	6
Potri.016G023200	28.7761	74.5334	24.9406	40.025	6
Populus_trichocarpa_newGene_336	0.841727	2.08727	0.866425	1.29842	6
Potri.010G230432	0.658815	2.99888	0.689094	1.50482	6
Potri.012G033866	0.278302	13.1747	0.491754	4.9253	6
Potri.002G178000	1.55114	4.08651	1.64222	2.4388	6
Potri.014G180300	24.2688	86.7376	25.6766	45.3545	6
Potri.005G022600	2.09461	9.51567	2.02905	4.4758	6
Potri.005G048700	3.28869	17.0315	3.31282	7.74474	6
Potri.004G033100	1.54252	9.70467	1.54543	4.20474	6
Potri.001G268500	16.2958	60.9324	16.3779	29.0817	6
Potri.008G179300	1.21913	4.64097	1.20208	2.18186	6
Potri.009G062800	0.313681	11.0892	0.518883	3.59288	6
Potri.010G034800	2.53408	4.72199	2.58878	3.2111	6
Potri.005G240300	2.02804	5.52263	2.12097	3.12923	6
Potri.005G245900	4.56677	7.1532	3.76924	4.38457	6
Potri.017G089900	1.52005	2.77119	1.10825	1.46003	6
Potri.002G101300	9.19623	18.6261	6.73482	8.5884	6
Potri.016G115700	3.72776	8.86643	2.60323	3.72349	6
Potri.013G002200	12.7421	21.9155	11.4378	12.5337	6
Potri.001G388900	118.076	379.891	78.8552	131.437	6
Potri.009G134700	4.03657	8.42059	2.6453	4.37784	6
Potri.005G117000	28.7049	49.3754	23.61	30.2195	6
Potri.014G193766	34.5557	87.5603	22.2976	38.9122	6
Potri.006G001100	4.22236	6.77906	3.63419	4.44011	6
Potri.010G089800	20.3163	49.7126	8.45214	17.6483	6
Potri.012G070300	4.15351	7.03373	2.99805	3.83904	6
Potri.001G414600	9.03499	14.2223	6.97897	8.69949	6
Potri.016G112000	3.74827	7.542	2.09437	3.39363	6
Potri.004G041000	33.9817	61.2621	21.8239	32.3515	6
Potri.010G127400	4.84887	8.08284	3.73775	4.84343	6
Potri.013G060000	1.12491	1.78661	0.986441	0.930486	6
Potri.006G132500	1.69958	3.66575	1.56749	1.40292	6
Potri.005G135300	12.5028	18.3456	9.7204	9.6203	6
Potri.001G436100	1.102	1.74516	0.788148	0.860636	6
Potri.008G066400	3.15434	5.31836	1.77111	1.97941	6
Potri.002G217900	0.269784	0.725107	0.121279	0.190854	6
Potri.001G402866	1.63762	4.04357	0.792136	1.10109	6
Potri.002G236400	29.7572	47.4824	23.4672	25.9806	6
Potri.016G047900	2.76392	6.10188	1.0037	2.00127	6
Potri.006G208100	1.87842	3.38498	1.09336	1.57918	6
Potri.016G018700	9.59985	15.6415	6.94238	8.29444	6
Potri.005G112800	2.89702	4.58784	2.19068	2.62945	6
Potri.001G437200	7.81576	12.1867	2.86055	6.20847	6
Potri.005G231000	14.9053	18.9455	9.16569	12.3897	6
Potri.004G007500	18.4451	23.9045	12.0575	15.5134	6
Potri.010G232700	3.34235	3.92418	2.07764	2.81496	6
Potri.010G061900	1.94115	2.41983	0.892845	1.37903	6
Potri.002G088600	56.7081	92.2784	26.9128	44.4425	6
Potri.002G039000	1.26856	2.02986	0.649171	1.00274	6
Potri.004G041500	0.965526	1.44884	0.622277	0.775728	6
Potri.003G030200	1.91656	3.07767	1.04601	1.46611	6
Potri.008G060200	7.53308	13.0698	2.97918	6.90357	6
Potri.001G189500	9.96482	17.619	5.78367	10.1901	6
Potri.008G072400	3.79508	6.98901	1.80435	3.65361	6
Potri.001G431300	9.40294	16.8734	4.46616	9.13297	6
Potri.001G436600	11.9912	21.3274	5.61607	11.4518	6
Potri.009G143500	10.4157	14.154	8.67729	7.97091	6
Potri.003G097100	0.70698	0.960931	0.558931	0.503303	6
Potri.004G098800	1.90764	2.36491	1.51275	1.26147	6
Potri.T092101	1.80468	2.41258	1.19242	1.0139	6
Potri.001G044500	5.65665	6.35995	3.60325	3.60535	6
Potri.006G250200	5.79609	9.0168	0.424422	0.395379	6
Potri.008G159100	2.39532	3.34272	0.788398	1.05691	6
Potri.015G028700	9.75488	12.9275	6.68359	6.97086	6
Potri.012G106700	0.652982	1.00677	0.238748	0.339632	6
Potri.001G315001	6.93821	9.34841	4.23115	4.83191	6
Populus_trichocarpa_newGene_474	7.70652	10.3109	4.21967	5.57918	6
Potri.010G124700	1.03934	1.46829	0.204646	0.481863	6
Potri.003G037600	8.06248	10.7992	3.12492	5.0725	6
Potri.006G044100	7.69713	9.78948	5.2998	9.75988	1
Potri.007G024600	2.63262	3.24331	1.84681	3.1768	1
Potri.010G200200	8.72927	10.7525	5.59033	10.5173	1
Potri.001G341900	2.8317	3.24264	2.02149	3.4402	1
Potri.T071500	1.98596	2.2669	1.30146	2.34722	1
Potri.006G055300	2.28978	2.63584	1.33128	2.76778	1
Potri.014G170500	6.13553	6.46752	3.92269	6.87585	1
Potri.013G079600	4.14806	4.28787	2.44935	4.62776	1
Potri.002G101500	2.41681	2.56558	1.02324	2.83242	1
Potri.007G071100	10.4685	11.4607	6.47071	11.3079	1
Potri.005G218600	2.24224	2.5055	1.36505	2.50355	1
Potri.004G222500	7.43506	8.1604	4.93662	8.14229	1
Potri.T093800	0.555442	0.714832	0.17566	0.667707	1
Potri.009G064900	0.747254	0.994595	0.224663	0.941973	1
Potri.004G128900	4.65363	5.60447	2.82522	5.54768	1
Potri.010G173400	2.5886	2.9848	1.62595	2.97765	1
Potri.016G080000	8.48894	9.30394	5.65045	10.8485	1
Potri.T049232	2.56093	2.93176	1.59587	3.42203	1
Potri.001G307700	0.915597	0.968915	0.469534	1.25061	1
Potri.001G463300	0.796027	0.821043	0.342612	1.17255	1
Potri.010G198600	9.82595	10.1483	7.35658	12.3701	1
Potri.001G073100	7.36783	8.75808	5.6983	10.3242	1
Potri.015G091700	6.21097	7.38458	4.68537	9.0475	1
Potri.019G055500	1.58324	2.04418	0.880698	2.564	1
Potri.016G142000	1.81568	2.34474	0.968926	2.97754	1
Populus_trichocarpa_newGene_688	2.66184	3.30776	1.43444	4.12882	1
Potri.007G079200	1.56681	1.83709	0.96827	2.27996	1
Potri.018G079600	3.99707	4.63876	2.8875	5.03565	1
Potri.012G145000	3.16257	3.70794	2.19236	4.16278	1
Potri.018G091100	1.90785	2.33593	1.26121	2.63382	1
Potri.001G463700	1.6295	2.00323	1.17028	2.19471	1
Potri.003G069600	4.29277	5.43525	2.91073	6.15535	1
Potri.014G018700	12.5069	14.8922	9.2539	16.5308	1
Potri.003G173900	3.08997	3.6981	2.26476	4.11468	1
Potri.008G108300	2.80186	3.39332	2.09067	3.62006	1
Potri.006G159700	4.2955	5.43519	3.07443	5.83691	1
Potri.002G169300	3.79164	4.72348	2.93999	5.12311	1
Potri.005G125400	1.10282	1.59271	0.606196	1.78738	1
Potri.012G107400	11.1538	13.6949	8.36815	14.839	1
Potri.014G096801	10.6032	9.29557	6.95278	10.5068	1
Potri.010G005400	2.4715	2.38741	1.36582	2.81642	1
Potri.017G068600	0.942052	0.837705	0.432848	1.13879	1
Potri.010G145150	0.361306	0.236272	0.172818	0.498166	1
Potri.T153600	2.2665	1.94177	1.55521	2.8567	1
Potri.007G035900	0.353167	0.237695	0.136437	0.491493	1
Potri.006G114100	2.53456	2.21739	1.57456	2.84644	1
Potri.002G251400	7.19525	5.89988	4.2706	8.09582	1
Potri.013G129800	2.42372	2.22852	1.28897	3.51032	1
Potri.009G092900	6.63506	6.37252	4.72893	8.01524	1
Potri.013G022300	2.23672	2.30233	1.26245	2.17139	1
Potri.016G041200	9.32165	9.54183	6.20888	9.27759	1
Potri.007G077300	6.16964	6.47075	2.37129	6.11425	1
Potri.001G158200	3.86219	3.93173	2.35263	4.01313	1
Potri.001G030750	3.01439	3.17391	1.81515	3.12221	1
Potri.015G092900	15.2618	15.9358	10.1415	15.9471	1
Potri.015G064300	2.34593	2.71373	1.18862	2.38955	1
Potri.013G032300	10.6535	11.549	6.88502	10.765	1
Potri.017G080700	10.7311	11.0827	6.41313	9.92926	1
Potri.010G077400	5.09952	5.5432	3.12285	4.92027	1
Potri.001G048900	0.293468	0.313282	0.134674	0.276954	1
Potri.013G144800	2.62933	2.78761	1.59955	2.58765	1
Potri.001G329100	35.2397	37.9398	20.2293	30.8199	1
Potri.010G223400	0.977232	1.10792	0.484397	0.841452	1
Potri.003G124700	10.1668	11.0443	6.7233	9.20642	1
Potri.001G258900	8.11428	8.93381	4.92803	7.24631	1
Potri.001G158100	35.6661	38.953	23.1117	32.5546	1
Potri.004G045300	11.5261	12.6033	7.26445	10.5421	1
Potri.001G095800	40.2054	46.533	23.6936	36.2291	1
Potri.012G119200	11.9705	13.7275	7.00425	10.0679	1
Potri.003G095700	5.00346	5.83672	2.36246	3.98698	1
Potri.001G226900	15.367	19.4392	8.14893	14.4833	1
Potri.T010800	8.19458	10.575	4.43207	7.69242	1
Potri.004G202500	5.99771	7.58622	3.70981	5.6563	1
Potri.005G223200	3.50982	5.26398	0.953878	3.17318	1
Potri.001G059900	23.4149	31.1162	12.5029	24.6469	1
Potri.001G093600	1.87171	2.24953	0.972416	1.88079	1
Potri.001G335200	0.874686	1.7232	0.231398	1.13579	1
Potri.009G142200	1.98584	3.73377	0.821409	2.43106	1
Potri.009G141700	3.56719	6.57164	1.26889	4.2064	1
Potri.006G132600	5.33761	7.80474	3.38289	5.43867	1
Potri.001G330501	1.54396	2.51465	0.787656	1.67011	1
Potri.001G467000	6.2422	8.86518	4.13852	6.59706	1
Potri.002G031000	0.409838	0.978283	0.224336	0.52266	1
Potri.006G007200	3.49572	6.3306	2.77744	4.18578	1
Potri.008G214600	9.50804	21.4806	5.88094	12.506	1
Potri.019G072800	3.27082	6.43324	1.90656	3.65258	1
Potri.001G251200	21.0337	36.667	15.4495	22.8613	1
Potri.005G082200	4.60331	8.10407	3.15209	5.62643	1
Potri.014G136800	0.596866	1.26109	0.281148	0.76507	1
Potri.003G159600	4.79282	10.5337	2.04683	6.38559	1
Potri.008G214800	17.3246	32.7464	9.33274	21.4895	1
Potri.013G156500	48.3707	82.605	29.3432	52.608	1
Potri.008G088800	2.49347	5.21147	1.30743	3.07388	1
Potri.002G021400	0.563099	1.84638	0.605906	1.17632	1
Potri.007G089000	21.7358	506.232	31.2868	253.231	1
Potri.002G055300	9.97609	31.3287	10.2212	20.0398	1
Potri.001G352400	0.0652743	1.70816	0.122808	0.802985	1
Potri.005G250700	1.0002	6.566	1.15738	3.57767	1
Potri.001G118800	0.304174	1.2614	0.322755	0.737355	1
Potri.015G129400	1.96917	6.62408	2.03272	4.10889	1
Potri.015G026800	1.41807	7.67766	1.12274	4.12422	1
Potri.005G166100	0.720922	2.25233	0.657429	1.40694	1
Potri.002G108100	0.990736	4.43038	0.875997	2.55456	1
Potri.014G161300	43.1349	287.422	37.0093	150.189	1
Potri.006G067300	0.387526	4.8874	0.29777	2.42675	1
Potri.T070100	9.83905	15.9625	9.77843	12.5438	1
Potri.010G184000	2.44932	6.29054	2.43403	4.19495	1
Potri.014G032800	1.91272	4.03295	1.9175	2.82078	1
Potri.005G141300	3.04327	6.62167	3.05517	4.60136	1
Potri.001G103400	2.8491	6.0769	2.86031	4.27491	1
Potri.017G083700	0.851168	3.56977	0.708214	2.13285	1
Potri.018G103900	2.70455	7.43091	2.46642	4.92852	1
Potri.002G119000	0.536548	1.37203	0.488805	0.937172	1
Potri.010G049600	2.31783	5.07874	2.1291	3.62116	1
Potri.009G145000	0.682862	2.67898	0.625861	1.66702	1
Potri.004G226900	2.53373	7.09557	2.44564	4.80321	1
Potri.008G006500	1.50078	4.89211	1.42715	3.17603	1
Potri.011G106300	5.51206	9.93617	5.38758	7.61667	1
Potri.011G061500	2.29828	6.23175	2.23172	4.19123	1
Potri.014G019600	93.8974	214.85	87.061	156.465	1
Potri.015G060100	2.22684	7.40494	1.91156	4.91177	1
Potri.002G257900	6.26993	15.7192	5.68261	11.1636	1
Potri.018G111300	2.40236	4.19319	2.28201	3.33823	1
Potri.002G081000	58.4711	116.458	54.1967	88.7239	1
Potri.007G113700	3.88715	15.2369	3.0609	9.79245	1
Potri.015G108500	7.45307	34.4867	5.80217	20.8424	1
Potri.005G072000	2.13195	13.8774	1.4542	8.07292	1
Potri.016G073700	0.641554	3.42812	0.536899	2.06174	1
Potri.005G014700	0.254284	1.73923	0.190318	1.00022	1
Potri.002G160500	16.8534	30.072	16.174	23.4578	1
Potri.006G165900	0.522511	3.1156	0.465057	1.88441	1
Potri.010G213400	0.755383	2.56553	0.708042	1.69417	1
Potri.001G247700	5.86099	10.7351	5.71413	8.37888	1
Potri.009G133500	1.5006	11.0053	1.44009	6.48142	1
Potri.004G116100	6.85482	16.2614	6.86381	11.8399	1
Potri.019G014300	5.13444	8.83463	5.10023	7.0013	1
Potri.008G069900	3.38064	7.2602	3.36772	5.35888	1
Potri.012G104600	0.326379	2.76994	0.30495	1.5862	1
Potri.018G125000	4.86063	20.9227	4.55134	13.1293	1
Potri.006G097000	0.470729	1.69739	0.424184	1.13724	1
Potri.010G225300	3.511	6.99786	3.3731	5.36078	1
Potri.008G094700	1.05498	2.68419	1.04149	1.95918	1
Potri.012G078900	0.310022	3.56875	0.254171	2.11122	1
Potri.002G033800	2.48332	4.41014	2.44463	3.54212	1
Potri.014G020432	2.18469	4.80895	2.14888	3.58524	1
Potri.010G085300	0.0742167	5.12847	0	2.83567	1
Potri.002G059100	0.342734	1.89414	0.31374	1.18322	1
Potri.003G187100	0.909891	4.77094	0.311746	2.30898	1
Potri.004G183200	0.930864	2.11825	0.785562	1.38817	1
Potri.011G122000	1.50286	5.82898	1.12855	3.21434	1
Potri.019G018100	4.38053	13.1728	3.48171	7.8119	1
Potri.001G169600	0.564669	1.62911	0.462692	0.976874	1
Potri.007G014600	10.7818	18.803	9.7772	14.1316	1
Potri.003G021700	0.387157	0.799521	0.334762	0.55331	1
Potri.018G144600	0.921877	2.92616	0.789306	1.73083	1
Potri.018G130800	20.1349	51.7206	18.7711	33.1008	1
Potri.006G129200	3.41667	13.9766	2.50384	8.11407	1
Potri.012G111200	17.4709	30.3502	16.329	22.9272	1
Potri.009G092300	9.35759	21.2232	8.52924	14.4699	1
Potri.001G334900	4.06009	7.54754	3.82305	5.51533	1
Potri.013G001600	9.81222	24.1585	8.77888	15.7819	1
Potri.008G164400	7.59168	14.3344	7.01124	9.83196	1
Potri.005G192100	5.25974	10.18	4.79186	7.0088	1
Potri.018G022300	2.56619	4.75362	2.34276	3.31707	1
Potri.018G144300	1.25035	3.29805	1.14227	1.94112	1
Potri.016G144100	1.40758	3.15193	1.29651	1.98268	1
Potri.011G126300	0.829642	2.39393	0.722839	1.40161	1
Potri.004G133180	1.5136	8.85687	0.93094	4.16293	1
Populus_trichocarpa_newGene_580	0.804489	2.0622	0.726668	1.2512	1
Potri.010G245200	1.40468	18.6363	0.406942	7.61589	1
Potri.003G162500	0.418367	4.0901	0.220091	1.77132	1
Potri.008G066000	1.47382	4.42021	1.35029	2.55987	1
Potri.001G154100	0.719756	2.37067	0.679235	1.37472	1
Potri.010G085200	1.20034	13.8777	1.22706	6.34344	1
Potri.006G128900	32.5952	582.103	42.6345	248.313	1
Potri.013G120300	8.91057	16.9397	9.10023	11.9895	1
Potri.011G153300	1.04889	3.44363	1.08158	1.94257	1
Potri.009G106000	0.0875397	3.76002	0	1.46467	1
Potri.001G055100	0.906908	2.71209	0.896027	1.54455	1
Potri.016G139800	10.0049	17.5565	9.88318	12.6874	1
Potri.009G045800	9.61448	22.3514	9.3139	14.1767	1
Potri.003G134800	1.13689	2.95693	0.500177	1.9718	1
Potri.015G034700	46.8064	77.1097	35.8116	60.5396	1
Potri.015G060900	0.958414	1.91858	0.646083	1.39317	1
Potri.005G251600	9.34722	16.8406	7.02772	12.8928	1
Potri.001G335300	12.9117	21.7875	10.1201	17.1362	1
Potri.001G148800	16.6884	27.0753	12.611	21.8645	1
Potri.018G128000	13.9922	22.9487	10.988	18.6052	1
Potri.015G131300	4.03448	8.92598	2.06669	5.95973	1
Potri.014G104800	0.82037	1.80105	0.437266	1.20913	1
Potri.005G001700	7.41996	13.346	4.80161	9.64434	1
Potri.014G134000	2.9199	6.37629	1.49326	4.29959	1
Potri.001G300900	8.40021	14.1062	5.99233	10.7229	1
Potri.006G186400	4.59986	8.75528	2.80164	6.27948	1
Potri.T091200	1.66512	4.05851	1.06864	2.6715	1
Potri.013G013100	5.95604	10.6898	4.65799	7.96961	1
Potri.005G188400	3.08988	8.19607	1.60336	5.23257	1
Potri.001G448400	1.2099	3.25627	0.593849	1.96035	1
Potri.017G046400	2.24894	4.88938	1.40011	3.32612	1
Potri.002G184900	14.7085	29.2094	11.3197	20.3778	1
Potri.001G196700	2.50013	4.85296	2.04427	3.45929	1
Potri.012G089500	0.624712	1.62801	0.432556	1.01045	1
Potri.017G051800	3.80962	8.73185	2.43596	5.29279	1
Potri.001G064100	1.41489	3.83355	0.885084	2.17274	1
Potri.016G020566	3.82099	7.30812	3.18534	4.96124	1
Potri.T146100	14.1559	30.9364	11.2532	19.5905	1
Potri.007G008500	916.311	1621.62	735.196	1288.47	1
Potri.001G437100	0.653993	2.52154	0.228578	1.67959	1
Potri.001G039900	4.93729	8.39767	4.10591	6.82484	1
Potri.001G092400	1.48542	3.29743	1.04918	2.48574	1
Potri.005G065200	1.65473	3.28125	1.34096	2.50624	1
Potri.002G106900	11.2538	21.5021	9.21631	16.702	1
Potri.007G142000	3.20682	5.86097	2.70811	4.65465	1
Potri.001G235500	18.9187	50.6649	12.4749	36.3264	1
Potri.005G188300	4.95743	14.6113	3.01584	10.23	1
Potri.017G046800	0.663784	2.73531	0.336935	1.74911	1
Potri.009G117500	1.37603	3.5096	1.00582	2.4886	1
Potri.001G017000	3.99043	11.0687	2.75198	7.66476	1
Potri.006G181900	2.41246	4.9881	2.00848	3.69033	1
Potri.016G140200	2.2013	5.2189	1.72057	3.64871	1
Potri.004G205500	1.90666	4.43767	1.38274	3.13662	1
Potri.008G068400	17.1469	32.1628	14.3697	24.5463	1
Potri.016G071000	0.526208	1.6007	0.305151	1.00209	1
Potri.009G087500	1.26572	3.1976	0.879531	2.15745	1
Potri.008G174900	4.54366	12.8726	2.97885	8.50273	1
Potri.015G082900	2.07705	4.25897	1.68107	3.0928	1
Potri.012G011700	3.96322	8.58362	2.83492	6.1825	1
Potri.018G029100	1.90208	4.7561	1.24972	3.31137	1
Potri.013G073500	3.43852	8.70925	2.22584	5.87672	1
Potri.009G044600	18.7777	42.2607	12.624	29.651	1
Potri.T131700	0.746985	2.18022	0.596429	1.42909	1
Potri.006G217900	0.412457	0.999146	0.350125	0.694725	1
Potri.006G033300	18.8687	37.4269	16.9091	28.0053	1
Potri.002G046300	1.38691	2.92748	1.21017	2.14981	1
Potri.004G059600	3.11521	8.2443	2.42018	5.35273	1
Potri.014G073900	0.315972	1.40759	0.162747	0.786315	1
Potri.011G069200	4.47453	9.06547	3.82349	6.56433	1
Potri.017G045900	2.69881	8.4519	2.00141	5.31214	1
Potri.008G079900	1.23692	2.37003	1.16803	1.85509	1
Potri.001G094200	1.31096	2.57807	1.19937	2.00913	1
Potri.009G099200	1.08311	3.57246	0.722545	2.42653	1
Potri.004G055000	21.4837	44.2555	18.2378	33.8947	1
Potri.001G112100	2.16993	4.20063	1.90148	3.28982	1
Potri.003G142800	2.82708	11.0719	1.65774	7.4211	1
Potri.005G171400	2.5835	5.50356	2.18664	4.21488	1
Potri.018G128200	5.72283	10.864	5.02735	8.40361	1
Potri.004G234300	2.44302	8.38259	1.62427	5.59628	1
Potri.012G103900	3.73208	8.10278	3.09655	6.04018	1
Potri.008G047900	0.241597	0.780822	0.180285	0.529138	1
Potri.002G142800	5.71421	25.311	3.1844	16.2056	1
Potri.017G039100	1.57228	2.25774	0.885597	2.05186	1
Potri.016G062600	3.02958	4.08271	1.9384	3.73931	1
Potri.018G093600	1.45469	2.15995	0.809179	1.95455	1
Potri.001G258600	9.95266	13.8089	6.79705	12.6256	1
Potri.004G167600	1.65956	2.20237	1.20134	2.02675	1
Potri.002G039100	1.82842	2.7224	0.842212	2.38463	1
Potri.002G172400	2.67326	3.58641	1.59642	3.19867	1
Populus_trichocarpa_newGene_538	5.88584	7.59386	3.82664	6.91188	1
Potri.005G102300	9.65337	12.7241	6.52766	11.0791	1
Potri.001G373900	1.41938	2.06614	0.701298	1.68701	1
Potri.004G094200	3.11388	4.72651	2.0324	3.7551	1
Potri.014G187500	2.59934	4.00476	1.68249	3.20608	1
Potri.017G051700	7.4429	12.2289	4.19639	9.50974	1
Potri.016G037400	5.69371	7.8499	3.92382	6.74256	1
Potri.012G111500	3.4308	5.08656	2.04968	4.2793	1
Potri.002G125900	5.52607	8.05091	3.32998	6.78444	1
Potri.010G135700	0.425837	0.762927	0.164326	0.584851	1
Potri.009G089600	4.31407	6.3795	2.74459	5.18824	1
Potri.006G121100	3.59634	5.10611	2.49257	4.27715	1
Potri.004G025900	2.73425	4.05496	2.00455	3.65439	1
Potri.015G078500	2.97419	4.53632	2.18059	4.01299	1
Potri.002G176100	4.12553	6.29481	3.1974	5.51497	1
Potri.010G019150	3.17937	4.95158	2.42022	4.3214	1
Potri.003G133400	1.59049	2.72201	1.05353	2.39592	1
Potri.013G107000	4.89338	7.43247	3.80843	6.60996	1
Potri.015G003000	2.1907	3.3245	1.70729	2.98737	1
Potri.006G202200	11.8912	18.0983	8.96028	15.3354	1
Potri.002G063500	7.9568	14.6647	4.64187	11.7357	1
Potri.010G043400	6.94747	10.3968	4.80706	8.96658	1
Potri.004G147800	4.04395	5.86064	3.02206	5.155	1
Potri.013G131500	1.12399	2.1802	0.469132	1.78656	1
Potri.003G142900	2.15201	2.99993	1.60688	2.89388	1
Potri.017G017300	18.6598	26.2167	13.67	25.1678	1
Potri.T143600	0.686352	1.15263	0.449118	1.08547	1
Potri.002G124000	1.1752	1.97059	0.729974	1.79535	1
Potri.001G357401	1.93874	2.9996	1.31279	2.78303	1
Potri.001G155800	2.00993	3.10966	1.38767	2.89136	1
Potri.001G156300	2.47747	3.86336	1.87296	3.76228	1
Potri.001G148700	5.55585	8.51414	4.37922	8.21814	1
Potri.013G081700	24.5181	35.3894	18.7816	34.3405	1
Potri.015G111000	5.22237	8.95704	3.15138	8.58748	1
Potri.011G039100	0.353783	0.761765	0.149597	0.731423	1
Potri.007G005300	2.9129	4.134	2.22879	4.07545	1
Potri.007G021800	2.43734	3.39401	1.67124	3.31293	1
Potri.007G074500	2.87	4.20098	1.8205	3.94923	1
Potri.014G111900	3.42336	4.67322	2.3666	4.49223	1
Potri.013G022500	7.92506	10.2225	5.85661	9.87309	1
Potri.015G022000	1.20219	1.7134	0.743511	1.77361	1
Potri.014G185100	0.977062	1.53078	0.522502	1.56821	1
Potri.007G116100	13.8182	18.4951	10.4319	18.4406	1
Potri.006G090700	2.86813	4.14445	2.04102	4.13605	1
Potri.002G232500	7.53472	11.125	5.15958	10.9778	1
Potri.006G050000	1.91596	2.77424	1.43541	2.82813	1
Potri.018G104900	8.55795	11.8416	6.70558	11.8921	1
Potri.011G146000	2.10589	3.17066	1.6046	3.22363	1
Potri.008G161600	26.6428	36.3999	22.2337	37.2082	1
Potri.002G198600	5.25061	7.20815	4.27111	7.18093	1
Potri.001G400100	17590.5	29114.5	12418.5	28761.4	1
Potri.010G201200	1.61275	2.63558	1.18283	2.60938	1
Potri.003G034200	3.05882	4.97389	2.36639	4.99701	1
Potri.002G079500	8.27411	12.9019	6.61442	12.8542	1
Potri.011G039200	0.481013	0.932948	0.321358	0.961133	1
Potri.006G152200	1.78807	3.14794	1.36719	3.18683	1
Potri.009G125500	15.0299	23.6624	12.3017	23.8767	1
Potri.006G109100	5.86422	10.1702	4.02271	10.9028	1
Potri.001G285500	9.15626	13.3202	7.359	14.0171	1
Potri.015G107000	2.09317	3.27589	1.60677	3.46482	1
Potri.019G074400	5.84626	9.36221	4.46496	9.89619	1
Potri.001G149400	5.1203	8.42927	4.0327	8.8943	1
Potri.001G400200	3952.46	6016.92	3203.33	6280.8	1
Potri.011G055200	2.53422	4.35851	2.12434	4.22531	1
Potri.002G103500	0.568633	1.21279	0.431844	1.1681	1
Potri.005G024500	9.93086	23.2276	7.69984	21.962	1
Potri.002G189900	21.755	37.3437	18.8951	35.6555	1
Potri.008G149100	19.6332	31.2661	17.496	30.025	1
Potri.009G080200	26.4159	40.6153	23.4156	40.5136	1
Potri.009G056600	16.3321	25.2433	14.387	24.8854	1
Potri.007G039400	4.81195	8.14072	4.26497	8.06096	1
Potri.017G102000	5.68312	9.84983	4.99368	9.7351	1
Potri.013G059100	14.7037	23.5005	13.2987	22.9505	1
Potri.005G129800	1.57721	2.94679	1.34103	2.86469	1
Potri.011G034500	0.544032	1.12163	0.457601	1.09926	1
Potri.004G015200	3.20447	6.02877	2.78419	5.87091	1
Potri.002G008800	3.59741	5.85896	3.23002	5.74974	1
Potri.011G142700	15.4993	30.0877	11.0142	29.0713	1
Potri.017G086200	4.27293	10.2902	2.47793	9.75871	1
Potri.004G182000	209.356	566.94	104.055	548.525	1
Potri.006G232501	45.7642	79.804	36.9152	77.7929	1
Potri.018G019800	7.85418	19.9554	3.8664	18.5926	1
Potri.009G105400	0.63919	1.27274	0.473146	1.18534	1
Potri.014G018900	22.7486	38.3292	18.6049	36.7169	1
Potri.014G016400	1.87453	3.39764	1.36751	3.16261	1
Potri.004G091000	6.68596	9.96961	5.44685	9.47924	1
Potri.017G110700	1.31425	2.39375	0.89801	2.22303	1
Potri.005G092200	0.728958	1.93216	0.368329	1.69186	1
Potri.001G315400	9.76811	15.4019	8.11247	14.3135	1
Potri.005G005301	5.92042	10.2014	4.6851	9.40295	1
Potri.005G062201	0.611437	1.12309	0.460776	1.04152	1
Potri.002G222700	0.887382	1.98105	0.59004	1.80784	1
Potri.004G094100	0.609585	1.55072	1.84988	2.63557	4
Potri.T035000	0.777779	1.73029	2.02879	2.84114	4
Potri.018G028100	0.989082	2.26403	2.59261	3.77378	4
Potri.005G122600	4.49571	9.6677	10.9072	15.2962	4
Potri.015G112600	7.03091	11.9873	13.0003	17.4047	4
Potri.015G102900	0.197957	0.755333	0.883083	1.38762	4
Potri.010G004200	0.696858	1.3474	1.61338	2.48649	4
Potri.007G020500	0.768248	1.51084	1.79083	2.61318	4
Potri.008G075900	2.63105	4.93087	5.86106	8.30169	4
Potri.013G122400	2.80298	5.05865	6.13859	8.71294	4
Potri.013G056500	0.220203	1.20067	1.636	2.82734	4
Potri.001G037000	2.97595	5.32905	7.13831	9.65531	4
Potri.019G030100	0.517528	3.40068	5.55956	8.66483	4
Potri.009G148700	0.464025	0.811071	0.986548	1.35103	4
Potri.017G152800	0.73689	1.49027	1.85663	2.52001	4
Potri.005G027800	0.103171	0.578718	0.979288	1.96406	4
Potri.019G099900	0.144261	0.296061	0.411757	0.74921	4
Potri.012G081800	33.0181	39.1603	43.8358	58.1232	4
Potri.005G240900	1.46436	3.36747	5.17364	8.20751	4
Potri.011G165900	0.316408	0.81986	1.18399	1.90049	4
Potri.003G188100	0.458638	0.980593	1.34979	2.19376	4
Potri.003G131200	26.6445	30.355	33.3964	45.0962	4
Potri.015G103100	0.274341	0.511625	0.619723	1.12934	4
Potri.015G102200	0.741724	1.33953	1.62031	3.04367	4
Potri.006G027000	1.5641	3.18764	3.96145	8.28118	4
Potri.001G051600	0.27266	1.52554	1.97998	4.91379	4
Potri.008G135800	0.205839	1.41701	1.7942	4.66068	4
Potri.010G105200	0.0880217	0.280086	0.344837	0.690401	4
Potri.010G097000	4.85934	6.31986	6.91923	9.58161	4
Potri.001G118200	3.32508	5.5912	5.93308	9.30697	4
Potri.003G187900	0.351522	1.06409	1.14535	2.2222	4
Potri.016G104300	0.208943	2.33804	2.661	6.81767	4
Potri.010G158250	9.54889	12.1497	12.5364	17.5567	4
Potri.002G154200	0.412935	2.67424	3.10028	7.21727	4
Potri.006G226900	2.16669	3.0844	3.27813	5.03849	4
Potri.013G125300	0.872284	4.02074	2.32168	6.68084	4
Potri.010G055400	4.7396	8.04388	6.20607	11.0576	4
Potri.010G178200	1.19881	3.53908	2.33755	5.81943	4
Potri.002G099700	3.28465	6.22465	4.81492	8.83512	4
Potri.010G201400	0.0831523	0.988429	0.577966	1.98254	4
Potri.003G181900	6.5416	12.0472	9.41264	19.0896	4
Potri.006G221800	11.596	29.4638	20.7433	50.8899	4
Potri.005G229500	7.85166	16.0516	11.4472	24.4695	4
Potri.013G069400	1.79597	3.23965	2.46342	4.73172	4
Potri.010G157200	0.461825	1.02225	0.710642	1.65477	4
Potri.003G142300	19.2162	33.2818	25.7755	48.9183	4
Potri.018G100500	7.71767	18.3618	12.7667	29.7754	4
Potri.004G211600	1.35403	3.71207	2.23338	6.2825	4
Potri.003G020700	2.83701	4.44037	3.43554	6.28777	4
Potri.010G019000	15.6478	22.804	18.3294	30.9715	4
Potri.015G142500	0.540492	1.34121	0.853775	2.11454	4
Potri.002G230600	5.01779	7.39315	5.86772	9.88135	4
Potri.013G069600	5.38597	10.2409	7.15022	15.237	4
Potri.005G113700	1.34875	2.84695	2.37615	4.19152	4
Potri.010G251800	3.36912	7.47781	6.0517	11.8914	4
Potri.001G183800	0.993973	2.30321	1.76249	3.58002	4
Potri.005G113900	3.55666	6.52379	5.28821	9.41679	4
Potri.010G172400	4.06407	9.33254	7.24888	13.4511	4
Potri.017G051100	4.70509	21.0107	14.7469	32.9585	4
Potri.016G054700	1.76155	3.38708	2.72012	4.56504	4
Potri.014G026500	3.73013	7.07214	5.6924	9.4213	4
Potri.001G190800	8.11527	13.8459	11.2863	18.1896	4
Potri.012G057500	8.16927	17.5867	13.3627	24.3106	4
Potri.005G032200	2.57526	4.62471	3.60135	6.18982	4
Potri.001G407900	0.988566	2.88811	2.01205	4.3947	4
Potri.005G178900	0.366759	0.937022	0.968379	2.27631	4
Potri.004G199900	5.31568	10.9194	11.8554	24.3365	4
Potri.010G104900	0.07369	0.231574	0.236131	0.679878	4
Potri.001G051500	0.123586	0.511236	0.469461	1.74433	4
Potri.005G107300	3.85642	8.81305	7.615	15.6823	4
Potri.013G119600	2.70183	4.4303	3.90363	6.72381	4
Potri.006G113400	7.5121	11.7846	11.0842	17.8527	4
Potri.005G228100	1.20327	1.9407	1.77566	3.16238	4
Potri.012G045900	4.21578	5.94797	5.70225	8.84121	4
Potri.013G079700	0.550186	6.84721	4.34267	16.6828	4
Potri.004G214100	1.54825	3.92524	2.78562	7.78554	4
Potri.017G010900	6.22411	22.2612	14.8871	46.3392	4
Potri.007G133700	2.24704	5.0748	3.68282	9.0752	4
Potri.007G089200	1.57407	3.18362	2.64558	6.61736	4
Potri.006G221500	1.42402	6.18327	4.54151	14.2359	4
Potri.006G030200	36.0089	108.667	83.5079	244.627	4
Potri.012G130900	3.18583	10.9368	11.844	16.8687	4
Potri.001G100000	1.45027	2.57675	2.52924	3.18862	4
Potri.017G032700	7.43214	12.0976	11.6728	14.6641	4
Potri.017G041700	119.619	211.806	208.997	277.571	4
Potri.018G105500	5.54615	9.81338	9.74031	12.5425	4
Potri.005G256100	2.17981	3.73517	3.55934	4.84616	4
Potri.006G102500	6.6719	11.4535	10.4502	14.4344	4
Potri.009G095400	0.523195	1.59087	1.55081	2.53901	4
Potri.003G047700	6.55294	10.0417	9.97078	13.1449	4
Potri.017G031800	1.92653	6.4473	6.8833	11.6507	4
Potri.004G036200	0.503943	1.24281	1.27784	2.09367	4
Potri.009G002200	1.67434	3.37669	3.43455	5.34395	4
Potri.009G095100	0.606892	2.36221	2.16686	4.02006	4
Potri.010G062600	1.46478	3.20107	2.94948	4.59029	4
Potri.004G153800	1.16774	2.36232	2.14033	3.31571	4
Potri.006G074900	3.19825	5.32609	5.05663	7.53637	4
Potri.014G101500	0.784284	1.70684	1.62392	2.74649	4
Potri.014G027800	51.8213	116.66	111.734	186.011	4
Potri.T116500	0.708696	2.34309	2.04359	3.99232	4
Potri.018G105400	3.40049	6.06925	5.53783	8.57961	4
Potri.012G103700	0.903583	2.55495	2.26759	4.08157	4
Potri.017G014000	0.794469	1.90776	1.55692	2.27603	4
Potri.017G013800	1.49844	3.9384	3.18821	4.60142	4
Potri.017G054800	6.02175	10.3786	9.18608	11.5812	4
Potri.009G095300	0.544094	1.51857	1.3746	1.98296	4
Potri.019G037900	1.78763	4.02093	3.66492	4.84435	4
Potri.008G157900	0.81746	3.02203	2.65835	3.92236	4
Potri.T093500	0.573265	1.58279	1.27179	1.68848	4
Potri.003G188400	0.972404	2.24341	1.84632	2.47658	4
Potri.001G258100	75.3713	116.203	113.833	127.325	4
Potri.004G209600	7.74884	15.0633	13.918	15.8486	4
Potri.003G006200	0.704457	2.1907	1.85852	2.40868	4
Potri.017G014100	11.6016	24.9406	21.6651	26.5076	4
Potri.001G232000	0.814425	1.62237	1.89665	2.12322	4
Potri.009G067800	20.6361	33.1168	36.4105	40.4582	4
Potri.005G124500	0.204947	0.961653	1.24335	1.30471	4
Potri.003G210001	0.46516	1.11533	1.40831	1.5005	4
Potri.015G081300	1.12303	2.11376	2.34467	2.78814	4
Potri.019G100601	16.4465	25.1824	26.129	29.346	4
Potri.004G057300	2.23602	4.18999	4.33924	5.22245	4
Potri.007G087300	1.76165	2.9844	3.12075	3.62654	4
Potri.001G135500	0.47575	0.914486	0.955188	1.05238	4
Potri.014G102501	1.7154	3.48641	3.581	4.01466	4
Potri.002G011700	0.329693	0.678956	0.760632	0.81887	4
Potri.014G100700	9.56986	16.4026	17.6812	18.6183	4
Potri.017G032300	5.06621	7.25682	9.07049	9.7973	4
Potri.004G140000	2.60082	3.88021	4.90763	5.48814	4
Potri.005G038100	3.09765	4.04848	4.72824	5.12871	4
Potri.012G044500	1.64544	2.08185	2.58639	2.70384	4
Potri.012G044900	15.7858	22.7591	29.3108	31.0151	4
Potri.006G171400	10.5976	14.1275	17.5333	18.6797	4
Potri.005G047500	0.107714	0.510892	0.92448	1.03895	4
Potri.T141700	0.531345	0.838311	1.11724	1.10547	4
Potri.002G162400	1.58319	2.55049	3.46256	3.54525	4
Potri.019G031200	31.6285	58.2355	99.5444	107.111	4
Potri.005G033200	0.382031	0.583868	0.91244	0.956196	4
Potri.014G108100	1.16283	1.92566	3.20133	3.17317	4
Potri.008G158200	3.0981	5.49716	9.04337	9.13894	4
Potri.011G051300	4.44414	6.99926	10.3763	10.5978	4
Potri.015G010000	0.749167	1.51139	2.02321	2.53489	4
Potri.019G049500	8.03526	11.9784	14.7965	17.5164	4
Potri.014G078000	3.07433	4.43063	5.14374	6.05196	4
Potri.002G248900	1.40012	2.16312	2.58111	3.16889	4
Potri.002G182300	1.2766	5.71324	8.33192	11.7258	4
Potri.002G182000	1.99217	7.1264	10.2118	14.0484	4
Potri.003G024200	1.39049	1.98149	2.35172	2.64704	4
Potri.010G244200	0.355328	0.872682	1.09416	1.37616	4
Potri.010G228600	14.4815	22.5427	26.2823	29.8228	4
Potri.011G129100	0.773574	1.94154	2.54395	3.11139	4
Potri.002G093300	11.9343	17.2641	23.9392	30.1844	4
Potri.015G102700	0.475711	0.912727	1.32425	1.75718	4
Potri.013G122900	2.37612	4.06345	5.85553	7.51669	4
Potri.010G181400	0.873896	1.15506	1.70329	2.01155	4
Potri.018G088100	0.189235	0.356826	0.608615	0.77711	4
Potri.019G030300	4.92782	13.6714	25.6336	33.4776	4
Potri.015G074500	3.14522	4.06225	2.41824	6.56753	4
Potri.004G047601	1.44632	1.77027	1.15546	2.57017	4
Potri.006G138600	62.1858	71.8901	54.6093	91.3265	4
Potri.008G070400	0.673368	0.899874	0.54825	1.28914	4
Potri.010G053400	0.919863	1.66048	0.481032	3.21107	4
Potri.001G161400	12.4935	15.4336	10.1025	20.2986	4
Potri.016G008300	0.54944	0.796128	0.273894	1.21447	4
Potri.010G250100	3.9901	4.4513	3.13593	5.56854	4
Potri.003G069400	5.50796	6.28431	4.06209	8.18224	4
Potri.017G101500	2.5924	2.81233	2.06891	3.64508	4
Potri.003G222400	93.6699	106.933	72.8564	144.524	4
Populus_trichocarpa_newGene_747	13.57	11.0962	4.65097	27.1547	4
Potri.001G429600	0.473388	0.451579	0.25995	0.772931	4
Potri.014G078500	5.49931	5.28865	4.09232	7.54996	4
Potri.001G433600	3.77622	4.56607	0	10.563	4
Potri.001G299100	0.805418	0.822185	0.267741	1.5927	4
Potri.008G193800	4.44986	4.61073	3.34544	7.34762	4
Potri.012G050500	1.29178	1.39538	1.01512	1.9933	4
Potri.019G058000	10.1222	11.4778	8.08799	16.6463	4
Potri.006G203200	20.788	31.8319	19.369	47.0448	4
Potri.002G078900	3.99358	5.53659	3.8002	7.89787	4
Potri.001G060000	0.50498	0.927594	0.498822	1.47283	4
Potri.001G083700	0.408679	1.37672	0.421248	2.65142	4
Potri.012G012100	7.4815	13.2971	7.3687	21.8835	4
Potri.001G124200	15.7149	20.8296	15.4046	28.2601	4
Potri.001G168000	1.01547	1.48145	0.891409	2.37117	4
Potri.011G060300	10.6636	14.8763	10.546	22.1851	4
Potri.011G024900	0.823495	3.44108	0.473174	7.99234	4
Potri.001G102400	42.2778	121.281	27.9215	219.798	4
Potri.T109500	0.0809517	0.255593	0.0418587	0.483899	4
Potri.010G125900	0.433222	1.12888	0.277353	1.92231	4
Potri.014G015300	0.225087	0.500601	0.180539	0.812834	4
Potri.019G025500	0.127656	0.208734	0.114217	0.301664	4
Potri.006G155500	7.13016	11.3471	5.76954	17.3705	4
Potri.015G128700	1.1175	1.74028	0.900901	2.60524	4
Potri.T127300	0.268316	0.405563	0.234742	0.596879	4
Potri.019G016200	0.622127	1.25212	0.466738	2.19631	4
Potri.001G322900	2.66364	4.32691	2.36795	6.03658	4
Potri.T024200	7.3444	10.0867	6.97742	12.6503	4
Potri.006G018500	12.1915	25.9413	11.0099	40.6911	4
Potri.003G069300	2.53648	3.53598	2.46944	4.77168	4
Potri.009G084600	0.79777	1.71998	0.713577	2.83447	4
Potri.010G176000	3.19454	6.33921	4.52159	11.1828	4
Potri.004G067800	3.81958	17.4113	9.32683	37.0884	4
Potri.004G105000	0.799501	2.19365	1.37955	4.13302	4
Potri.017G012100	12.8253	50.1328	28.4671	102.934	4
Potri.017G011900	4.583	14.209	8.61905	27.9282	4
Potri.008G062300	2.03012	4.39391	2.99304	7.43203	4
Potri.015G043400	3.23427	5.32675	3.9106	7.90767	4
Potri.007G142500	2.01518	3.23688	2.43077	4.88045	4
Potri.001G113100	0.761499	12.3481	5.06554	32.5355	4
Potri.001G015500	1.57651	4.90616	2.78754	10.8278	4
Potri.017G046200	1.35043	5.46401	2.81054	12.818	4
Potri.016G048000	0.234307	1.14648	0.580591	2.92192	4
Potri.006G028000	97.7397	296.185	178.263	695.554	4
Potri.001G015600	2.33822	7.18888	3.99654	16.4403	4
Potri.016G132200	1.45527	3.52438	2.14136	7.7466	4
Potri.004G030700	4.4622	10.0142	6.33397	21.3152	4
Potri.011G165700	0.935798	1.34943	1.05196	1.93466	4
Potri.006G241400	3.64199	5.4262	4.08391	7.94768	4
Potri.018G014800	24.0556	81.2212	41.4475	167.055	4
Potri.001G111700	4.59252	6.36792	5.08901	9.17563	4
Potri.011G031800	3.03927	10.1512	4.97947	21.4639	4
Potri.001G157600	0.207055	1.06509	0.447805	2.53495	4
Potri.003G115400	0.263454	0.468352	0.320459	0.823984	4
Potri.004G043500	0.342021	0.542542	0.390333	0.894496	4
Potri.002G002200	1.90119	4.82616	2.67299	10.1644	4
Potri.016G111000	0.564611	1.30515	0.726053	2.4843	4
Potri.001G311500	1.09367	2.52351	1.37831	4.84248	4
Potri.019G043600	38.8723	63.3111	43.3042	104.698	4
Potri.014G044500	1.07533	3.06674	1.38359	6.33178	4
Potri.002G117800	1.60929	4.2417	1.92498	7.13765	4
Potri.001G339500	0.274693	1.65724	0.478098	3.17912	4
Potri.009G121000	5.46966	7.98912	5.81237	10.7351	4
Potri.001G312200	3.30574	7.85073	4.00256	13.4545	4
Potri.001G119832	2.8714	7.47064	3.7199	12.6488	4
Potri.015G144800	1.00983	8.4309	2.25063	16.7659	4
Potri.006G030000	18.9344	49.5848	21.5178	91.5512	4
Potri.001G010300	0.625764	1.47178	0.705075	2.48511	4
Potri.010G150400	0.461805	9.53696	1.38484	20.679	4
Potri.008G159500	10.1343	41.7957	12.6878	78.1711	4
Potri.002G119400	0.40714	1.66937	0.492751	3.18559	4
Potri.010G129800	1.86011	7.11774	3.06356	13.4751	4
Potri.001G119766	2.38823	7.54856	3.46708	13.7866	4
Potri.001G242200	2.69625	4.26977	3.0879	6.32636	4
Potri.003G113300	0.150858	1.27703	0.460373	2.63155	4
Potri.005G084200	2.95941	14.1091	5.84201	25.777	4
Potri.006G069500	2.07297	5.69877	2.89287	9.69244	4
Potri.001G147700	2.07287	3.55372	2.43874	5.2265	4
Potri.011G102500	7.71234	12.2922	9.12899	16.721	4
Potri.002G216400	51.5021	89.1997	62.5972	129.877	4
Potri.002G256900	30.421	45.4093	35.3383	61.2701	4
Potri.010G123500	2.48703	3.49249	1.81597	7.32547	4
Potri.004G030400	0.506957	0.79597	0.274486	2.02018	4
Potri.003G193500	3.52318	6.05189	2.28884	15.097	4
Potri.005G259900	0.453266	0.60205	0.364727	1.23697	4
Potri.008G086700	6.31901	8.34988	4.29911	16.791	4
Potri.006G043650	0.545538	0.635548	0.414891	1.10175	4
Potri.010G026200	10.4727	11.4434	8.84234	16.3834	4
Potri.019G118700	0.459967	0.555324	0.393342	1.3476	4
Potri.013G157300	0.305397	0.443653	0.180471	1.57269	4
Potri.005G096200	15.0804	18.2702	11.346	51.7901	4
Potri.004G112700	0.529096	0.57709	0.31737	1.37491	4
Potri.013G157200	0.838593	0.844786	0.308681	3.44464	4
Potri.004G030200	0.790398	1.60255	0.603907	4.05873	4
Potri.002G121400	8.53485	11.4642	8.06538	19.3785	4
Potri.001G212900	1.44274	2.47243	1.3057	5.28734	4
Potri.002G121200	11.9741	16.9716	11.393	28.8585	4
Potri.004G213500	2.15762	2.58056	2.12287	3.57485	4
Potri.001G032400	3.11466	7.09472	2.97269	16.056	4
Potri.002G176900	5.28051	11.1628	5.16453	25.2547	4
Potri.014G116800	0.333534	7.03642	1.2445	20.732	4
Potri.004G019900	5.34562	27.2576	8.51936	70.9503	4
Potri.004G201500	0.303915	1.33429	0.369626	3.50402	4
Potri.001G325200	1.24649	1.92205	1.28387	3.22117	4
Potri.001G167700	11.8734	17.7134	12.1084	29.1694	4
Potri.005G229700	6.44521	9.76512	6.85786	15.6257	4
Potri.018G053300	25.4693	34.4621	26.0807	50.2544	4
Potri.T070800	1.41906	2.9257	1.5853	5.3668	4
Potri.001G311300	3.64373	7.30914	3.95142	12.8844	4
Potri.T122700	0.232932	0.362622	0.242424	0.566609	4
Potri.007G050600	24.1803	33.8485	28.958	54.3981	4
Potri.006G166700	0.248399	1.21885	0.789441	3.30475	4
Potri.001G084000	9.66787	17.4065	13.6625	36.2999	4
Potri.006G173500	2.18449	5.5552	4.04877	14.5233	4
Potri.019G075300	0.236783	0.792923	0.567289	2.42188	4
Potri.007G021300	14.8044	48.2404	31.7294	144.711	4
Potri.009G083300	3.89948	15.3419	9.10938	48.2697	4
Potri.009G083100	2.39521	10.3742	6.12553	32.4639	4
Potri.002G173900	0.194362	0.961815	0.292995	5.00805	4
Potri.001G023400	0.153476	0.395424	0.182067	1.48084	4
Potri.010G190600	0.48424	0.782215	0.520352	2.07449	4
Potri.005G198900	22.4816	24.9916	22.3999	37.3439	4
Potri.013G100800	0	1.10379	0.0746603	6.38901	4
Potri.017G118100	0.293079	0.388774	0.299851	0.864373	4
Potri.008G174400	0.32734	0.409012	0.300313	0.810172	4
Potri.004G037900	0.315265	0.618823	0.27115	1.8938	4
Potri.003G134600	1.85531	2.31555	1.76737	4.11437	4
Potri.007G118600	0.0343503	0.242131	0	0.947889	4
Potri.002G014000	0.296477	1.66797	0.277406	6.69536	4
Potri.008G057100	3.3518	5.11564	3.35095	10.7928	4
Potri.005G216200	4.18506	4.93622	4.48508	7.40676	4
Potri.015G076000	0	0.262308	0.0812833	1.18105	4
Potri.002G033600	1.66343	10.7643	4.09194	37.5802	4
Potri.006G027800	21.2338	71.662	38.6059	209.835	4
Potri.006G030300	5.25032	13.9054	7.58671	34.8478	4
Potri.004G123600	25.0612	44.0774	30.3501	86.2111	4
Potri.013G033200	1.36154	6.88655	2.01981	23.6984	4
Potri.T093600	0.122292	1.41127	0.334221	4.86532	4
Potri.005G242500	0.999035	1.48	1.06199	2.62165	4
Potri.002G022600	0.976087	13.9897	1.07639	48.692	4
Potri.001G014700	4.40651	4.04513	5.03529	6.03435	4
Potri.019G029200	1.36089	1.10235	1.58641	2.15619	4
Potri.001G381000	0.477536	0.224854	0.521817	1.02348	4
Potri.017G150400	1.4161	0	1.67183	3.44388	4
Potri.004G102500	74.3255	53.3689	80.5627	102.124	4
Potri.010G035900	4.66836	4.70374	6.0947	8.55714	4
Potri.016G032000	4.2929	4.30095	5.23175	7.34384	4
Potri.005G014300	8.31677	8.38669	9.39767	14.8408	4
Potri.018G065600	3.55626	4.07517	4.55192	7.70902	4
Potri.001G422600	27.7003	28.7582	34.1826	53.8797	4
Potri.006G138800	0.626129	0.906695	1.64305	3.99313	4
Potri.002G228400	0.118098	0.203487	0.160993	0.647328	4
Potri.008G116500	0.124183	1.26286	0.845166	7.75815	4
Potri.009G083000	0.284744	1.09329	0.706549	4.3222	4
Potri.011G115000	1.64679	2.84937	2.43319	8.13078	4
Potri.005G247300	1.12578	1.26599	1.29064	2.25932	4
Potri.001G239700	0.135434	0.803455	1.00005	4.91145	4
Potri.008G120200	2.45155	2.80043	2.83685	4.43412	4
Potri.006G171700	2.22128	5.12759	4.64924	17.3319	4
Potri.014G019200	0.228877	1.27522	1.21989	5.55387	4
Potri.001G015300	0.014336	0.0489507	0.0291697	0.420752	4
Potri.006G139400	12.962	13.778	13.1907	23.0392	4
Potri.004G084100	3.93697	4.44235	4.16462	8.22829	4
Potri.008G022100	5.27574	5.8708	5.44648	11.2193	4
Potri.004G167500	1.4042	2.50627	1.66771	11.6674	4
Potri.013G101000	0	1.97374	0.0853297	15.7549	4
Potri.005G206901	8.24611	9.37701	7.89517	25.9718	4
Potri.002G230000	5.23427	5.48569	5.19306	8.54078	4
Potri.001G239650	0	0.368525	0	20.1755	4
Potri.009G118800	1.43393	1.48973	1.48585	6.50866	4
Potri.005G139300	0.900512	0.954766	1.02803	2.49317	4
Potri.002G055566	87.3861	97.4993	99.5239	230.088	4
Potri.011G090700	3.82628	3.58924	3.87631	5.70202	4
Potri.017G149000	0.515013	0.436041	0.501263	1.20766	4
Potri.006G006000	50.1454	48.2857	49.6705	76.3276	4
Potri.013G157400	0.337059	0.211715	0.107781	1.39032	4
Potri.016G005300	1.06403	1.04468	0.983892	2.22642	4
Potri.002G055100	2.06127	1.92026	1.7891	4.2938	4
Potri.013G102700	16.9658	29.0636	25.8959	21.9807	4
Potri.009G060000	0.135889	0.49537	0.410717	0.374799	4
Potri.013G121900	7.79009	15.2401	14.1966	13.8252	4
Potri.011G076400	6.8002	13.3299	12.1927	11.7669	4
Potri.006G126800	203.44	354.961	368.816	327.257	4
Potri.013G121400	16.909	29.4587	30.9884	24.3161	4
Potri.T068932	1.51666	4.6221	2.46432	3.55008	4
Potri.016G063300	0.395179	1.21289	0.661774	0.947443	4
Potri.004G079700	0.452718	1.1866	0.679292	0.968925	4
Potri.001G007000	3.49617	13.5697	6.51786	10.534	4
Potri.007G031400	3.77605	9.44403	5.40288	7.58059	4
Potri.016G051900	11.7054	20.8687	14.4835	17.901	4
Potri.013G040100	3.97447	12.0761	6.13926	9.80897	4
Potri.010G004600	3.82053	7.44866	4.75756	6.39773	4
Potri.001G100100	3.64147	8.86668	5.01071	7.13942	4
Potri.012G054300	5.11002	13.5213	7.32365	10.6478	4
Potri.015G001500	0.317242	1.25376	0.554954	0.962628	4
Potri.003G066600	93.5922	247.157	132.486	197.306	4
Potri.007G128500	4.16521	7.99222	4.95299	6.50802	4
Potri.005G079800	4.92598	11.9228	6.52304	9.01048	4
Potri.019G050200	548.646	1949.76	854.884	1376.25	4
Potri.016G113300	10.2185	18.6012	12.735	15.3942	4
Potri.016G016500	0.884042	2.25668	1.25619	1.75988	4
Potri.016G016700	0.513391	2.08129	1.00752	1.31288	4
Potri.001G009600	1.62151	3.12661	2.22042	2.47799	4
Potri.016G136500	1.7298	3.29885	2.4439	2.72161	4
Potri.006G137300	0.294496	0.766256	0.507304	0.60653	4
Potri.014G121000	1.11176	2.47381	1.70147	2.01106	4
Potri.005G051700	1.16157	2.35335	1.62152	1.94847	4
Potri.004G046100	0.808996	1.93234	1.23813	1.56616	4
Potri.010G144500	3.27726	6.04632	4.36132	5.16623	4
Potri.006G007400	4.32451	8.81961	5.92934	7.09404	4
Potri.010G167200	98.7916	206.622	136.708	169.373	4
Potri.001G237700	0.653487	2.03784	1.4025	1.31188	4
Potri.006G159200	0.109518	0.396987	0.234745	0.24318	4
Potri.014G050000	0.476584	1.99693	1.37601	1.53798	4
Potri.002G231900	8.65467	15.0269	11.9758	12.9696	4
Potri.T050800	4.67907	13.6176	9.90183	10.0788	4
Potri.002G247900	5.51075	9.7735	7.60936	7.98189	4
Potri.014G024400	0.324427	0.825167	0.56628	0.611051	4
Potri.003G112400	2.19743	4.184	3.72151	4.04238	4
Potri.001G360200	1.01845	1.79957	1.70225	1.73297	4
Potri.018G072500	0.430673	0.961621	0.868922	0.921041	4
Potri.006G082500	7.83676	13.4064	13.1336	13.0201	4
Potri.017G125500	0.494185	1.4046	1.39042	1.49309	4
Potri.015G081500	0.429468	1.03061	0.969822	1.05341	4
Potri.006G024700	2.28684	4.30504	3.59917	3.95123	4
Potri.006G199100	82.6193	157.543	120.887	144.566	4
Potri.003G143300	3.9964	11.6324	7.76593	10.2142	4
Potri.016G014900	0.942776	2.49774	1.7141	2.13485	4
Potri.001G070500	1.64843	3.42576	2.53625	2.96633	4
Potri.003G134900	0.56674	1.54604	1.07339	1.29946	4
Potri.010G069000	0.320761	0.949269	0.665125	0.993832	4
Potri.006G277800	3.50362	7.54138	5.79073	7.63347	4
Potri.013G033000	4.47707	8.37978	6.48604	8.21716	4
Potri.006G274700	1.24106	3.45794	2.38768	3.33458	4
Potri.009G141800	6.48305	46.0674	26.8233	45.8772	4
Potri.001G093100	23.6887	48.0413	36.8855	47.9126	4
Potri.007G078200	0.288706	1.09132	0.719553	1.09433	4
Potri.005G055300	1.05254	2.59785	2.00844	2.58363	4
Potri.T035100	8.27493	18.3559	13.6964	17.2116	4
Potri.T115200	4.12828	10.1528	7.5466	9.52103	4
Potri.005G243000	5.49768	11.0941	8.81607	10.5296	4
Potri.001G279300	5.83899	12.2035	6.69835	11.7979	4
Potri.014G165000	1.23852	4.01812	1.61504	3.80925	4
Potri.T055700	1.10247	3.90825	1.53507	3.72017	4
Potri.012G011100	1.12683	3.79964	1.53964	3.58447	4
Potri.007G121100	0.446483	2.47444	0.760399	2.31559	4
Potri.001G452700	0.719267	1.73626	0.900401	1.72092	4
Potri.002G173700	9.82158	24.9444	12.7031	24.738	4
Potri.002G184201	49.8048	101.627	59.6605	101.121	4
Potri.002G167900	4.43247	17.8311	6.73715	17.8813	4
Potri.001G090700	9.60171	20.1855	11.3344	20.1081	4
Potri.001G095600	3.58271	11.6787	4.88827	11.6296	4
Potri.006G038700	6.73353	27.4885	9.78886	27.4893	4
Potri.004G105500	0.792472	2.68528	1.04751	2.68258	4
Potri.004G055700	3.0619	5.67298	3.49639	5.56386	4
Potri.015G019200	11.3496	21.1591	12.98	20.7156	4
Potri.002G163100	4.94294	8.5497	5.49362	8.46944	4
Potri.015G123100	1.25542	4.02769	1.67988	3.94754	4
Potri.002G075950	0.135358	0.721009	0.215128	0.697448	4
Potri.005G002800	29.2922	53.9245	32.7217	53.2439	4
Potri.005G044900	2.148	4.69589	2.49471	4.63335	4
Potri.008G062400	11.4058	23.0907	13.0133	22.7933	4
Potri.016G000700	0.814352	2.50263	1.12782	2.35813	4
Potri.004G068800	2.775	8.72855	3.89498	8.18429	4
Potri.014G140100	3.01048	5.17044	3.37462	4.98731	4
Potri.010G060300	0.556514	2.12328	0.847153	2.01561	4
Potri.015G017700	1.00791	2.26164	1.23358	2.1775	4
Potri.011G145900	2.62053	7.50604	3.64906	7.1127	4
Potri.008G079300	4.34472	8.18326	5.16015	7.86375	4
Potri.001G151700	3.82704	7.55126	4.56963	7.15815	4
Potri.004G001800	1.84059	5.85656	2.62131	5.41632	4
Potri.016G004200	9.6769	20.3002	11.7254	19.871	4
Potri.003G051400	9.95156	17.1949	11.4078	16.8082	4
Potri.006G213900	16.5826	34.4798	20.1051	33.5379	4
Potri.007G008200	3.69654	9.11089	4.99302	8.89076	4
Potri.006G090600	8.30881	26.6923	12.5131	25.7689	4
Potri.017G108500	40.6834	116.78	59.4957	116.109	4
Potri.010G178800	13.0208	30.3792	17.1162	30.1721	4
Potri.013G080300	411.741	1229.77	586.82	1212.23	4
Potri.019G087000	1.58354	3.75969	2.05644	3.75256	4
Potri.016G117000	1.03021	2.2744	1.2902	2.2606	4
Potri.016G037200	0.114374	3.12852	0.398314	3.53382	4
Potri.002G125400	5.82235	12.358	6.40799	13.1148	4
Potri.009G101232	17.1074	59.2188	20.9907	64.1377	4
Potri.004G171300	26.7312	46.9964	28.8261	49.2212	4
Potri.016G114700	6.02053	20.4786	7.55267	22.1547	4
Potri.006G128200	5.18856	29.1169	7.55739	31.2107	4
Potri.006G083400	5.62607	11.5034	6.25538	11.9823	4
Potri.002G090700	7.39489	34.8152	10.3604	36.9443	4
Potri.012G101600	3.82432	10.3005	4.28953	10.8321	4
Potri.016G061500	11.8384	20.9912	12.6624	21.8836	4
Potri.001G192800	1.88153	29.1151	4.02469	31.735	4
Potri.010G157900	3.36789	15.0672	4.35061	16.0784	4
Potri.010G060100	0.843028	3.46216	1.11169	3.50542	4
Potri.009G108600	16.656	32.4344	18.2316	32.8932	4
Potri.010G059900	0.829364	3.64668	1.05716	3.73313	4
Potri.002G191000	1.92533	6.90995	2.36375	7.03626	4
Potri.010G060200	4.98855	18.8774	6.06561	19.5472	4
Potri.003G134200	15.4387	30.4879	16.7989	31.2033	4
Potri.008G096500	1.92221	10.7367	2.68614	11.0801	4
Potri.004G167200	13.7253	27.3775	15.4169	27.7568	4
Potri.009G054800	41.8078	83.442	47.4382	85.2107	4
Potri.018G102800	11.1192	18.9306	12.2078	19.2537	4
Potri.008G174100	4.73304	33.1598	7.62408	34.3863	4
Potri.001G216600	17.6867	34.4444	19.4055	35.1645	4
Potri.002G148000	1.82646	5.71346	2.24033	5.90923	4
Potri.004G140600	8.30753	37.4372	11.4299	38.9908	4
Potri.002G050800	4.44664	11.9938	5.2872	12.5145	4
Potri.015G019500	2.57161	8.68228	3.29115	9.08598	4
Potri.006G052800	29.586	74.6956	35.2423	77.5643	4
Potri.002G009600	5.25405	11.9307	6.09424	12.2711	4
Potri.002G072100	33.7456	74.4066	40.7736	80.1865	4
Potri.001G185300	3.04689	6.80079	3.73096	7.30417	4
Potri.016G017001	1.41681	2.90587	1.70137	3.14848	4
Potri.006G180500	6.66542	12.2872	7.81068	13.1275	4
Potri.008G109400	6.00715	10.3321	6.84333	10.9791	4
Potri.015G069400	9.04873	18.5673	10.9184	20.0405	4
Potri.002G087700	1.96172	4.82472	2.59373	5.12702	4
Potri.009G053700	4.25109	12.6903	6.01324	13.55	4
Potri.006G033201	34.6251	60.548	40.1224	63.4828	4
Potri.010G126300	29.8825	64.3842	37.4116	69.665	4
Potri.010G011000	14.8073	25.4241	17.0793	26.9016	4
Potri.010G156300	2.02222	5.04078	2.68319	5.4387	4
Potri.001G055300	20.8498	38.7637	23.8311	40.5124	4
Potri.018G083200	27.7821	47.9229	31.2771	50.1738	4
Potri.003G155300	0.456915	1.50966	0.651359	1.61911	4
Potri.015G011900	0.254825	1.21008	0.426832	1.30409	4
Potri.010G196100	8.69672	16.2926	10.0243	17.0512	4
Potri.001G023500	0.860394	3.55055	1.37465	3.80455	4
Potri.016G105900	1.38518	4.22002	1.91077	4.41475	4
Potri.015G110400	248.278	442.557	278.665	455.532	4
Potri.001G348000	3.20225	6.5241	3.67145	6.78147	4
Potri.012G060600	17.4919	30.2309	19.2849	31.1821	4
Potri.010G242600	16.1338	32.1869	18.2384	33.7512	4
Potri.004G125000	15.8739	34.3489	18.5313	36.0835	4
Potri.002G015400	1.99389	3.69881	2.24578	3.90973	4
Potri.006G178200	0.543312	3.80298	1.0557	4.20215	4
Potri.002G092700	20.2668	47.615	24.5374	50.6874	4
Potri.008G109200	1.62184	3.26921	2.05481	3.40511	4
Potri.011G057500	5.25465	11.5742	6.89093	11.9449	4
Potri.010G164400	20.3459	38.753	24.9524	39.7754	4
Potri.001G182000	5.15077	9.88798	6.26399	10.2257	4
Potri.010G199900	1.9149	4.92295	2.59094	5.15572	4
Potri.004G234600	14.8247	27.4668	17.6973	28.403	4
Potri.010G148100	24.3725	45.7977	29.4963	46.9931	4
Potri.001G156700	0.389432	1.03035	0.541727	1.05442	4
Potri.014G135000	0.67012	2.08303	0.966366	2.15384	4
Potri.002G100400	1.03431	2.79743	1.36897	2.86251	4
Potri.004G067400	8.58393	16.2756	10.1144	16.5078	4
Potri.006G038800	4.19907	12.5398	5.60677	12.9587	4
Potri.007G020800	2.72711	8.89625	3.74848	9.14084	4
Potri.011G030900	0.492539	1.49619	0.66686	1.51637	4
Potri.003G155200	1.95773	5.22803	2.45669	5.30481	4
Potri.004G065200	0.641071	1.71665	0.806819	1.73666	4
Potri.015G002800	13.542	26.4504	14.8748	29.38	4
Potri.017G152900	3.05413	7.23514	3.50386	8.16904	4
Potri.012G034400	1.54277	4.80201	1.96638	5.59081	4
Potri.003G100200	14.911	25.6645	16.2701	28.3073	4
Potri.008G139300	0.234313	1.03686	0.326375	1.24354	4
Potri.017G106900	25.7389	50.6236	28.7916	56.8588	4
Potri.014G141900	11.1708	47.4021	13.8992	56.2001	4
Potri.013G023200	2.78763	8.71642	3.31167	10.1162	4
Potri.007G146300	92.3956	156.575	98.5572	171.788	4
Potri.001G084400	24.7774	43.6592	25.9661	47.3937	4
Potri.001G129600	5.48309	15.73	6.23934	17.8382	4
Potri.001G208700	3.48324	5.78305	3.67582	6.25329	4
Potri.006G019100	8.33019	14.6888	8.98996	15.7668	4
Potri.004G169200	4.01333	9.04933	4.48913	9.80283	4
Potri.015G027000	19.0915	33.0012	20.4433	35.2009	4
Potri.005G244700	73.4035	172.658	81.6266	190.544	4
Potri.006G053800	2.26473	4.5005	2.44006	4.8688	4
Potri.006G133500	58.6362	116.008	63.0664	124.892	4
Potri.004G036100	24.2186	46.3318	25.8096	49.8791	4
Potri.010G082300	5.43919	17.0455	7.00709	18.6307	4
Potri.008G194800	15.3293	31.9471	17.9106	34.4805	4
Potri.011G017100	1.55675	2.96773	1.74747	3.26683	4
Potri.001G471200	41.9925	101.074	50.3617	113.151	4
Potri.008G069100	8.85283	16.8877	9.80061	18.4631	4
Potri.018G005600	3.09505	5.89184	3.46982	6.38429	4
Potri.001G190100	19.2741	36.6828	21.6066	39.8008	4
Potri.002G209900	9.49026	17.4668	10.4706	18.8075	4
Potri.005G244400	17.0185	29.2061	18.4277	31.3542	4
Potri.013G118700	0	2.10838	0.249846	2.47729	4
Potri.008G102900	9.18598	17.6586	9.34233	19.4104	4
Potri.015G086000	6.76505	15.7627	7.15254	17.6766	4
Potri.004G096000	28.9932	48.7563	29.778	52.6632	4
Potri.019G011000	0.164193	1.2947	0.215512	1.56241	4
Potri.003G119600	4.66943	18.031	5.19329	21.1994	4
Potri.012G141300	0.0642117	3.16487	0.108322	3.97253	4
Potri.014G038400	1.73479	3.68065	1.77196	4.14888	4
Potri.006G128800	25.9153	78.6262	26.3411	91.4084	4
Potri.017G082500	1.65257	3.74299	1.6526	4.02663	4
Potri.005G259100	1.11517	2.7405	1.11916	2.98229	4
Potri.008G155900	0.102846	2.46922	0.126743	2.8105	4
Potri.004G112800	4.04373	7.60245	4.07809	8.11409	4
Potri.004G003200	88.2856	225.32	88.8354	247.064	4
Potri.015G061400	0.786607	2.20078	0.770442	2.42449	4
Potri.013G054000	0.649342	1.55662	0.640542	1.69499	4
Potri.T007000	15.915	27.2418	16.3072	28.4894	4
Potri.001G013400	0.422907	3.08964	0.548232	3.38299	4
Potri.003G068000	4.70768	14.5768	5.14815	15.7107	4
Potri.006G053900	2.1663	5.45949	2.25878	5.92317	4
Potri.004G217200	22.6101	76.0797	23.6421	82.8828	4
Potri.006G019700	0.356061	1.85296	0.395907	2.04496	4
Potri.019G040500	0.607559	1.37828	0.646382	1.48069	4
Potri.010G216500	2.23097	3.93626	2.34152	4.17562	4
Potri.009G138900	2.32622	4.23058	2.44492	4.51856	4
Potri.004G146000	0.324202	4.50415	0.574334	5.22759	4
Potri.001G334500	0.24232	4.57675	0.478537	5.33074	4
Potri.018G023900	1.0864	3.40053	1.21575	3.81547	4
Potri.005G193600	0.0691983	2.61291	0.186014	3.04995	4
Potri.016G086600	3.963	6.40916	4.05285	6.85049	4
Potri.007G126600	1.28395	3.1762	1.27708	3.17925	4
Potri.009G090600	0.551867	1.69336	0.542897	1.69816	4
Potri.T092200	0.273837	0.760877	0.269448	0.771317	4
Potri.005G236700	0.580716	3.97679	0.52158	4.0372	4
Potri.013G083600	5.68327	38.108	4.99312	38.9516	4
Potri.006G068400	3.83604	9.6126	3.70861	9.73279	4
Potri.004G235400	2.05204	16.5097	2.31327	16.2499	4
Potri.007G008100	8.19882	14.3693	8.32103	14.2898	4
Potri.010G153700	1.03452	3.0811	1.07517	3.07012	4
Potri.008G176132	1.80912	4.68293	1.89056	4.65958	4
Potri.001G353500	21.0658	64.5323	22.4364	65.028	4
Potri.004G146100	0.0976673	1.44186	0.130105	1.46167	4
Potri.015G013400	12.545	21.3817	12.752	21.4746	4
Potri.014G103000	4.08953	53.5531	4.63616	53.7437	4
Potri.014G029800	4.35556	8.38317	4.39522	8.43077	4
Potri.012G108500	0.0836747	1.0419	0.0969743	1.05823	4
Potri.019G067500	3.06986	8.30618	3.39372	8.55985	4
Potri.013G034800	7.05181	16.6626	7.62072	17.059	4
Potri.016G029600	6.76663	12.0905	7.03804	12.387	4
Potri.015G147600	4.41152	12.0141	4.73102	12.5292	4
Potri.005G072200	2.40056	6.6756	2.57293	6.93689	4
Potri.006G199600	4.651	8.09153	4.79609	8.30924	4
Potri.006G214400	1.81373	5.18089	2.01361	5.20111	4
Potri.010G059700	3.10605	13.6096	3.75438	13.7426	4
Potri.008G102800	4.79687	12.3781	5.12099	12.5562	4
Potri.018G022400	23.6978	43.5129	24.454	44.0634	4
Potri.010G066600	3.97729	7.6183	4.09622	7.71837	4
Potri.008G197400	0.108072	0.532361	0.130871	0.544471	4
Potri.004G106600	8.56774	78.3768	12.4798	80.8025	4
Potri.009G078600	23.0871	41.4236	23.7937	42.1677	4
Potri.016G109700	1.80482	8.43448	2.10067	8.72437	4
Potri.006G188400	0.336439	1.7828	0.438286	1.74023	4
Potri.011G123300	17.9904	55.5555	20.2388	54.3929	4
Potri.002G136600	3.26757	6.05878	3.44191	6.03708	4
Potri.007G024000	2.91889	9.17689	3.36217	9.06322	4
Potri.018G123700	8.41275	37.8064	11.2043	37.4153	4
Potri.008G094300	1.38396	4.24538	1.63091	4.20919	4
Potri.003G173100	6.59938	16.7053	7.69291	16.5659	4
Potri.015G136600	4.92844	8.65742	5.38018	8.62093	4
Potri.007G085700	1.84034	5.07874	2.17033	5.08542	4
Potri.001G032000	3.86149	6.686	4.18553	6.72018	4
Potri.010G153600	0.862592	2.21626	1.01742	2.22084	4
Potri.006G219900	18.8755	33.398	20.5397	33.3976	4
Potri.018G129500	3.27034	6.4532	3.33251	6.23698	4
Potri.019G043000	1.9813	4.5434	2.02846	4.34465	4
Potri.001G068200	4.03793	9.38557	4.21799	8.93977	4
Potri.T094900	0.390676	1.04918	0.413893	0.993305	4
Potri.010G030500	0.996106	4.48912	1.1097	4.22157	4
Potri.009G067700	10.5353	20.8902	10.8981	20.1303	4
Potri.003G139000	15.9059	54.1003	17.0005	52.5045	4
Potri.001G092600	1.47393	3.57548	1.51352	3.48315	4
Potri.005G048000	0.102005	2.95348	0.25748	2.83088	4
Potri.016G065900	32.8601	101.997	35.8197	98.8291	4
Potri.008G202200	4.05593	12.4976	4.70919	11.9107	4
Potri.001G409600	11.3575	31.4144	12.8906	29.9061	4
Potri.018G038100	0.70154	2.6373	0.81569	2.48861	4
Potri.001G115800	2.92463	6.28796	3.10952	6.0313	4
Potri.002G233100	0.376593	1.15892	0.414683	1.10965	4
Potri.007G112700	12.4369	21.2966	12.9323	20.7762	4
Potri.001G379000	121.414	212.815	130.241	208.055	4
Potri.001G460400	6.23924	13.0599	6.88292	12.825	4
Potri.006G248300	2.0027	7.01334	2.40253	6.77821	4
Potri.010G114600	8.30701	17.2078	8.97073	16.7954	4
Potri.003G146100	4.07899	8.6478	4.41862	8.45109	4
Potri.008G054000	5.75334	11.4855	6.12584	11.1526	4
Potri.008G065600	51.2948	280.078	67.4451	267.996	4
Potri.016G137300	50.6376	92.0197	51.6102	95.175	4
Potri.008G101000	0.201246	42.3487	1.12776	45.2067	4
Potri.004G036600	5.19938	9.10224	5.34501	9.46607	4
Potri.001G167100	16.3864	36.516	16.9752	38.2847	4
Potri.005G179100	0.980827	2.64436	1.02578	2.80505	4
Potri.009G042400	2.81268	5.74394	2.77795	6.05167	4
Potri.003G068900	4.56165	8.85177	4.63132	9.34848	4
Potri.016G056400	0.375923	0.810735	0.37727	0.851244	4
Potri.015G073800	14.3706	24.0107	14.5266	24.8677	4
Potri.002G017200	0.565986	48.65	1.13755	53.1238	4
Potri.017G090600	45.7172	80.0649	46.0563	83.1623	4
Potri.008G072600	7.3701	12.3473	7.36244	12.6439	4
Potri.001G008300	2.45566	4.99804	2.48818	5.12797	4
Potri.019G121801	0.589935	3.1196	0.595508	3.23972	4
Potri.010G081200	12.1213	24.6867	11.7085	25.5286	4
Potri.013G002400	6.07464	11.4065	5.88492	11.7786	4
Potri.015G044500	8.56388	21.2573	8.1412	22.1654	4
Potri.004G013200	187.789	384.241	181.28	398.32	4
Potri.002G093500	6.80593	12.6741	6.68193	13.0284	4
Potri.005G202200	0.24977	1.23502	0.225066	1.2867	4
Potri.002G256600	10.765	22.6431	10.4721	23.3204	4
Potri.001G250500	50.2604	85.5306	49.1126	87.0313	4
Potri.016G089500	1.33794	9.46389	1.0326	9.63865	4
Potri.011G167700	14.2343	26.996	13.8487	27.2732	4
Potri.008G022300	1.62119	3.65558	1.55551	3.69531	4
Potri.016G142200	4.72762	8.99283	4.49771	9.05105	4
Potri.001G088800	20.597	39.9722	19.3681	40.7013	4
Potri.002G251200	27.1062	65.8876	24.9497	67.4856	4
Potri.013G031400	5.56356	9.42921	5.40869	9.8641	4
Potri.003G109300	5.35363	11.5678	5.08095	12.1982	4
Potri.006G115300	1.16792	2.51431	1.10781	2.65591	4
Potri.005G036300	7.21415	12.4395	6.98395	12.9842	4
Potri.010G037200	1.50916	3.77175	1.44801	3.97917	4
Potri.012G100100	1.18752	3.47379	1.09438	3.67135	4
Potri.010G205800	42.1313	75.949	40.7464	79.018	4
Potri.005G125800	2.79081	5.03514	2.66796	5.2012	4
Potri.007G036700	23.8366	42.3302	22.6686	43.5971	4
Potri.009G135300	41.2206	80.0643	38.917	82.7573	4
Potri.010G064200	3.26536	14.1034	2.48317	14.8807	4
Potri.004G111400	16.4422	40.4457	14.8364	41.9192	4
Potri.002G109000	7.96869	13.6402	7.51096	14.1483	4
Potri.002G176300	24.5546	50.3696	22.2485	53.1669	4
Potri.004G088800	2.28397	4.15134	2.24679	4.10652	4
Populus_trichocarpa_newGene_39	1.57771	4.0387	1.55274	3.96573	4
Potri.018G095800	12.631	25.6831	12.5753	25.376	4
Potri.001G318500	3.28106	10.925	3.08211	10.5223	4
Potri.006G032500	3.47432	6.62679	3.42163	6.47837	4
Potri.005G185700	5.79271	17.3398	5.62343	16.9079	4
Potri.002G158000	0.430279	1.41848	0.375901	1.3595	4
Potri.019G025600	30.6867	50.9941	29.5333	49.7918	4
Potri.009G104700	2.24511	4.70388	2.13546	4.51549	4
Potri.013G090200	2.23287	5.88354	2.05815	5.63723	4
Potri.019G124600	77.8163	316.513	77.5376	301.658	4
Potri.012G003000	2.12092	3.95398	2.07531	3.81497	4
Potri.016G018500	56.4182	102.06	55.8631	98.7611	4
Potri.009G125200	2.86303	4.9088	2.61198	4.84362	4
Potri.006G024500	2.24551	4.54211	1.95798	4.4478	4
Potri.002G115600	3.95073	11.6044	3.13746	11.3597	4
Potri.002G096600	7.19512	12.3988	6.65471	12.1603	4
Potri.007G090500	1.2459	2.34871	1.14267	2.30545	4
Potri.T124200	0.844327	1.66518	0.762931	1.6352	4
Potri.008G059200	51.4875	107.576	46.1964	107.201	4
Potri.006G134200	3.53606	7.7926	3.24435	7.78174	4
Potri.003G092700	0.520509	3.16174	0.29672	3.16682	4
Potri.013G028900	4.2408	8.99971	3.87906	9.04226	4
Potri.001G059100	1.88952	3.78999	1.78818	3.73766	4
Potri.001G112600	4.23599	11.6952	3.8245	11.4499	4
Potri.008G129100	5.7468	12.7615	5.31063	12.5771	4
Potri.011G037100	0.8292	2.79564	0.696886	2.75342	4
Potri.011G026600	10.0642	20.5289	9.66664	20.2312	4
Potri.003G128100	0.149139	0.835594	0.116822	0.80638	4
Potri.014G001500	7.97367	15.4083	10.2642	15.963	4
Potri.013G082600	20.8163	53.6294	31.6858	56.3047	4
Potri.009G041700	12.4488	32.0289	18.7246	33.6019	4
Potri.007G065400	0.840297	2.46336	1.42033	2.60817	4
Potri.011G021800	7.4486	13.5433	9.60493	13.9012	4
Potri.006G243700	37.1766	160.181	83.0775	175.787	4
Potri.T029200	5.07383	20.6902	11.2249	22.656	4
Potri.001G248100	15.0314	25.6796	19.1907	26.686	4
Potri.009G142100	2.3959	18.5405	8.83492	20.1459	4
Potri.013G010800	5.75615	10.6339	7.68418	10.9929	4
Potri.008G143000	0.116348	0.281142	0.183141	0.292629	4
Potri.T011200	12.2018	39.5422	23.8794	39.8003	4
Potri.013G012200	0.391631	1.49121	0.881763	1.53989	4
Potri.005G232400	0.581944	1.57228	1.02952	1.62829	4
Potri.015G024300	0.375687	0.897776	0.5752	0.880827	4
Potri.018G146800	3.12135	5.71482	4.15529	5.68994	4
Potri.010G151500	3.29956	5.92444	4.20422	5.9663	4
Potri.006G249200	3.4261	6.66535	4.59153	6.67944	4
Potri.011G150100	0.727365	2.39321	1.33668	2.39347	4
Potri.017G044000	1.77811	3.23345	2.30964	3.23719	4
Potri.006G244800	0.426514	1.11901	0.659938	1.08069	4
Potri.004G054600	78.4079	171.364	109.334	165.986	4
Potri.014G147700	18.732	39.781	25.1284	38.2162	4
Potri.001G092850	125.245	222.163	155.754	214.751	4
Potri.001G064600	0.706279	2.59822	1.30456	2.43312	4
Potri.017G013900	0.398719	1.10279	0.641035	1.03082	4
Potri.013G082700	71.0456	197.094	113.054	183.396	4
Potri.005G147400	5.03551	8.82163	6.3101	8.37846	4
Potri.015G123700	1.3281	3.78378	2.20072	3.58368	4
Potri.014G090300	1.00165	2.78336	1.60357	2.62494	4
Potri.016G016400	1.94222	4.87964	2.73727	4.80048	4
Potri.001G121100	8.40228	16.0956	10.4362	15.7497	4
Potri.007G027300	4.15875	8.31163	5.28793	8.14807	4
Potri.006G061500	5.39923	9.99142	6.67281	9.81643	4
Potri.006G183700	2.71146	4.89141	3.31523	4.80015	4
Potri.015G123400	2.09736	6.70068	3.46749	6.50198	4
Potri.006G169700	0.66069	2.81637	1.31167	2.78832	4
Potri.006G029900	15.1099	27.9314	18.8048	27.7641	4
Potri.004G074300	7.06287	16.0071	9.89185	16.3107	4
Potri.010G156501	2.91552	5.691	3.73059	5.76396	4
Potri.012G077200	0.60225	1.80695	0.949047	1.8562	4
Potri.003G125800	18.06	33.7904	22.433	33.875	4
Potri.T168400	1.34647	3.98545	2.02512	4.03374	4
Potri.009G052000	33.2683	59.1544	39.8905	60.1455	4
Potri.001G143200	12.97	22.8699	15.5058	23.2243	4
Potri.017G000500	9.57286	16.9386	11.7152	15.8745	4
Potri.009G053500	0.402218	0.941889	0.564409	0.865273	4
Potri.002G050300	0.443632	1.48504	0.752949	1.31454	4
Potri.007G054900	4.09364	7.50464	5.07001	6.95386	4
Potri.009G123700	3.44857	6.30565	4.34522	5.80014	4
Potri.006G019300	13.0274	23.6388	16.3063	21.9727	4
Populus_trichocarpa_newGene_510	1.07227	3.40441	1.83717	3.03658	4
Potri.005G028700	0.339851	0.786046	0.487061	0.716593	4
Potri.001G296400	3.70462	7.40391	4.78409	6.54284	4
Potri.017G097200	4.75305	9.42718	6.16356	8.34588	4
Potri.001G128200	6.21073	15.5535	8.84326	13.5272	4
Populus_trichocarpa_newGene_815	0.269834	8.0309	2.54069	6.38844	4
Potri.005G108700	4.40479	8.27546	5.40991	7.39494	4
Potri.009G114600	0.156989	3.06092	0.940225	2.46312	4
Potri.001G424500	13.1964	22.6871	15.7633	20.8899	4
Potri.002G025500	6.95395	18.0711	9.8734	15.8678	4
Potri.005G127800	2.13492	11.6052	3.83277	9.79959	4
Potri.019G088200	4.45625	17.4454	6.80113	15.1257	4
Potri.015G109800	1.67285	4.60608	2.15283	4.09435	4
Potri.019G063500	7.08944	21.164	9.46523	18.7682	4
Potri.001G019100	3.0401	6.29241	3.53894	5.73561	4
Potri.019G081500	0.798572	2.71831	1.09729	2.41467	4
Potri.014G156700	8.74347	15.4583	9.81533	14.3581	4
Potri.012G131800	0.280545	2.61017	0.701932	2.32612	4
Potri.006G053200	2.02753	5.61257	2.65682	5.15258	4
Potri.018G133500	4.67557	8.78041	5.42257	8.24959	4
Potri.015G031200	22.3367	54.1153	27.7648	49.7661	4
Potri.007G126900	13.2051	23.0403	14.935	21.6081	4
Potri.014G042000	4.92517	10.4665	5.88808	9.6544	4
Potri.012G005100	1.2632	4.77468	1.92795	4.22993	4
Potri.007G070900	1.06612	3.6242	1.59487	3.22543	4
Potri.001G404800	1.26736	2.29616	1.4901	2.13406	4
Potri.004G203400	1.55064	3.54521	2.06785	3.25791	4
Potri.006G221700	6.71238	11.9632	8.10214	11.1052	4
Potri.T032201	0.69789	1.68802	0.956656	1.59674	4
Potri.013G082800	186.659	562.331	291.779	518.918	4
Potri.001G408200	12.9027	25.7364	16.3289	24.1635	4
Potri.011G121600	0.38627	1.06027	0.564313	0.980938	4
Potri.012G134800	4.91219	8.71141	5.82191	8.33537	4
Potri.006G169600	0.50044	2.07839	0.865045	1.90319	4
Potri.015G122900	1.97035	7.12712	3.2017	6.35348	4
Potri.014G177400	1.1285	2.16951	1.36596	2.01233	4
Potri.016G017232	3.75874	8.20909	4.76512	7.59819	4
Potri.T050366	2.58779	6.58963	3.47278	6.03199	4
Potri.011G041100	1.13011	3.22174	1.59627	2.92708	4
Potri.006G034100	0.107606	0.814928	0.276115	0.722684	4
Potri.005G159100	5.0646	8.74567	5.91893	8.2671	4
Potri.002G025800	6.34091	15.5299	10.5869	14.5052	4
Potri.013G080400	144.355	373.517	250.659	356.294	4
Potri.007G002500	0.871851	2.06195	1.31729	1.94893	4
Potri.003G152000	3.69965	11.3403	6.62222	10.4571	4
Potri.009G021700	1.61947	3.28186	2.24117	3.09576	4
Potri.013G080500	261.011	694.108	433.203	665.171	4
Potri.009G049500	1.49528	3.22	2.21618	3.09235	4
Potri.005G246600	3.8781	8.02384	5.553	7.21563	4
Potri.012G089400	1.04948	2.58383	1.70745	2.25967	4
Potri.017G050300	1.45595	3.10886	2.15629	2.76641	4
Potri.002G026300	8.69711	19.8634	12.7913	17.0214	4
Potri.001G009100	1.2879	3.68472	2.23281	3.051	4
Potri.003G109200	0.763697	2.3867	1.41538	1.99503	4
Potri.005G057900	0.920489	2.47933	1.53783	2.09062	4
Potri.007G045300	0.626194	1.33453	0.847135	1.14841	4
Potri.002G234000	1.25636	4.35476	2.23662	3.60886	4
Potri.006G060900	2.66786	6.59188	3.94915	5.62409	4
Potri.T017600	4.63023	9.18729	6.28171	8.39262	4
Potri.004G181700	0.489388	2.30951	1.15223	1.92752	4
Potri.002G026500	3.58138	8.9051	5.53562	7.881	4
Potri.001G256400	2.14465	7.56633	2.94859	4.47954	4
Potri.001G144700	1.46454	3.40963	1.75676	2.31995	4
Potri.002G047500	0.61014	1.33617	0.748553	0.953798	4
Potri.T058500	0.683876	2.18089	0.970684	1.36097	4
Potri.019G012200	1.43055	3.52889	1.90541	2.48297	4
Potri.005G207300	25.3929	61.2532	32.4278	45.3557	4
Populus_trichocarpa_newGene_798	2.14492	10.1478	3.53091	6.45219	4
Potri.013G102200	0.504623	2.02621	0.775235	1.30386	4
Potri.014G019300	3.91081	20.9342	4.84845	10.9469	4
Potri.010G202500	3.2208	11.9294	3.71515	7.02824	4
Potri.008G068700	0.226594	1.27793	0.281443	0.676559	4
Potri.006G186301	3.42477	6.96295	3.61207	4.92778	4
Potri.001G370800	0.416797	1.56698	0.496935	0.866689	4
Potri.009G155800	0.694041	3.67196	1.02644	1.92855	4
Potri.013G083800	0.406669	1.47093	0.521849	0.833558	4
Potri.003G105500	1.07326	2.56907	1.28866	1.856	4
Potri.003G003100	0.249063	1.02193	0.356208	0.639785	4
Potri.012G000800	7.41193	13.072	8.19431	10.3118	4
Potri.008G108800	0.952149	2.08269	1.11575	1.53385	4
Potri.007G036200	0.946847	1.99566	1.08063	1.50852	4
Potri.001G416300	2.76926	5.71529	3.13641	4.30216	4
Potri.009G042500	0.383843	2.061	0.567464	1.25225	4
Potri.006G021200	3.98597	8.60249	4.58129	6.17354	4
Potri.006G131000	0.695654	2.0782	0.867955	1.34277	4
Potri.016G137400	0.97196	3.00155	1.21327	1.95513	4
Potri.010G141600	10.5998	26.9409	12.6965	18.7014	4
Potri.009G069400	3.85923	10.4052	4.38006	6.8486	4
Potri.015G110000	0.236696	3.09093	0.436992	1.51468	4
Potri.003G063100	1.53683	3.75723	1.74303	2.54975	4
Potri.004G211900	2.19242	5.4934	2.51633	3.74445	4
Potri.001G149100	1.16548	2.86759	1.33111	2.00757	4
Potri.009G053900	0.194977	1.80774	0.29954	0.963375	4
Potri.010G234100	0.278043	0.96101	0.328037	0.605906	4
Potri.016G083500	18.8907	73.8781	30.5683	56.7855	4
Potri.013G040000	5.3831	20.4673	8.34576	15.2577	4
Potri.010G223200	6.82582	13.5922	8.06966	11.195	4
Potri.001G125000	0.455608	1.12419	0.582624	0.910406	4
Potri.008G095600	1.71997	5.25694	2.40296	4.10531	4
Potri.019G032900	2.71217	5.07511	3.13638	4.30986	4
Potri.016G086400	0.682338	2.34311	0.973319	1.79492	4
Potri.016G032900	1.67627	4.55006	2.17926	3.59853	4
Potri.002G214100	34.1627	68.0518	39.8425	55.1049	4
Potri.019G058200	0.648119	1.82835	0.849911	1.37925	4
Potri.010G222700	43.9661	154.972	61.703	109.613	4
Potri.018G081200	63.6888	110.654	71.0706	91.9848	4
Potri.003G059200	2.70484	6.60764	3.18738	4.93652	4
Potri.007G010400	6.05039	10.3558	6.61777	8.55756	4
Potri.014G108300	0.371029	1.14723	0.474499	0.816821	4
Potri.001G315950	0.683135	1.48759	0.813515	1.14373	4
Potri.005G197500	5.80834	13.3083	7.07012	10.108	4
Potri.008G144900	0.466539	1.14076	0.564193	0.844962	4
Potri.016G092600	2.00187	4.59529	2.3888	3.47535	4
Potri.006G267900	0.739642	1.85032	0.873966	1.45782	4
Potri.012G123700	2.97005	6.01864	3.32575	4.9277	4
Potri.014G101900	4.94738	9.86704	5.42638	8.04591	4
Potri.010G106200	0.951416	2.09367	1.05739	1.69665	4
Potri.008G176066	1.2829	3.08541	1.44388	2.43939	4
Potri.018G086200	9.21859	15.8633	9.85483	13.5095	4
Potri.016G119100	0.837862	3.34245	1.07093	2.45674	4
Potri.013G016100	2.17535	4.57115	2.35685	3.63607	4
Potri.004G026200	10.65	21.6092	11.4377	17.3448	4
Potri.011G135900	8.05988	15.6199	8.80395	12.5807	4
Potri.013G111900	0.352388	1.20944	0.449512	0.880552	4
Potri.013G072800	1.78882	4.73135	2.20667	3.75204	4
Potri.003G131600	9.4665	19.7151	10.9992	16.2559	4
Potri.010G044400	7.64569	14.0962	8.63942	11.9576	4
Potri.002G234100	5.0474	14.3404	6.22124	11.1517	4
Potri.001G326300	2.11298	7.53195	2.8398	5.73875	4
Potri.013G072200	14.0613	31.9201	16.359	26.0417	4
Potri.002G049400	1.71188	3.841	2.03714	3.06485	4
Potri.010G211300	4.05987	8.64606	4.70447	7.0001	4
Potri.006G199500	15.6386	27.8037	17.4821	23.518	4
Potri.016G051200	3.83298	7.51727	4.38282	6.1042	4
Potri.003G187500	2.19325	5.14354	2.58125	3.99605	4
Potri.012G078300	1.88913	4.3533	1.90514	3.42178	4
Potri.004G038000	0.511322	2.87933	0.573707	1.99351	4
Potri.008G131200	4.73747	13.7623	4.99751	10.3976	4
Potri.009G109500	0.540837	5.72652	0.651663	3.80952	4
Potri.017G114800	11.4993	22.2788	11.8151	18.3459	4
Potri.003G137400	11.3964	23.6678	11.9115	18.8475	4
Potri.018G144701	1.65977	4.18033	1.73599	3.16953	4
Potri.010G059600	2.05984	8.78523	2.31762	6.08049	4
Potri.010G059401	1.36282	7.96337	1.40842	5.29685	4
Potri.005G211900	0.0260797	2.37379	0.0578363	1.45175	4
Potri.001G237200	4.92349	18.0353	5.06512	12.9481	4
Potri.002G081800	29.4634	83.5332	29.8591	62.6067	4
Potri.015G131800	1.35376	3.16843	1.36636	2.46477	4
Potri.009G132700	0.17478	2.03344	0.14376	1.31311	4
Potri.012G033400	5.58785	14.7848	5.30023	11.1929	4
Potri.006G092300	0.344752	1.84453	0.295787	1.27512	4
Potri.007G114375	1.79764	5.69774	1.80027	4.30503	4
Potri.018G139900	0.436287	1.06974	0.429032	0.845327	4
Potri.T030600	1.84082	4.83123	1.76451	3.74443	4
Potri.008G032000	3.78681	13.2392	3.63892	9.71478	4
Potri.004G233800	41.0316	85.4508	40.5118	69.2054	4
Potri.015G048700	11.992	30.4457	11.6525	22.7189	4
Potri.001G024100	13.2639	23.8891	13.1594	19.5612	4
Potri.016G056600	3.27208	6.67975	3.23124	5.31909	4
Potri.009G081800	0.387712	1.21386	0.340753	0.888522	4
Potri.006G048200	0.41316	3.61021	0.233555	2.38042	4
Potri.012G023700	0.415737	4.13779	0.177601	2.63328	4
Potri.002G255800	12.1668	26.4277	11.1803	20.7958	4
Potri.012G033500	7.82044	20.5239	7.07752	15.149	4
Potri.014G081200	0.317408	1.18745	0.263367	0.821787	4
Potri.014G135900	1.01151	10.1622	0.738646	6.42601	4
Potri.001G048700	5.17176	10.2971	4.95157	8.18759	4
Potri.018G139800	11.0343	26.206	10.4204	20.0452	4
Potri.004G020400	2.29676	4.03959	2.45454	3.26626	4
Potri.013G064300	5.04353	10.4497	5.43284	8.05396	4
Potri.005G101600	1.88908	4.16355	2.03779	3.17449	4
Potri.015G100900	1.7653	4.61782	1.96219	3.38164	4
Potri.019G038200	19.1784	35.6159	20.4503	28.6325	4
Potri.010G116900	0.27777	2.79341	0.475989	1.75305	4
Potri.014G089700	0.292913	6.22549	0.86851	3.76173	4
Potri.009G114300	3.06025	6.51187	3.44012	5.07361	4
Potri.007G048800	0.189346	1.06874	0.279377	0.701389	4
Potri.004G105700	0.284295	2.27896	0.495989	1.44576	4
Potri.011G146900	2.81533	6.08014	3.07807	4.51666	4
Potri.015G031300	3.8679	15.124	4.2368	9.67037	4
Potri.006G007100	3.17363	6.46847	3.29484	4.83481	4
Potri.011G069600	1.34852	3.68108	1.40883	2.69654	4
Potri.010G160500	20.8642	38.5371	21.7086	31.0379	4
Potri.014G067100	0.087651	2.73378	0.194379	1.56293	4
Potri.010G060900	3.63382	9.83799	3.81658	6.92437	4
Potri.005G211800	0.305565	4.5679	0.419809	2.60638	4
Potri.002G018000	0.450655	6.52694	0.455763	3.8249	4
Potri.010G085400	1.07188	18.7073	1.18054	10.8737	4
Potri.006G034000	12.2057	48.6609	12.9233	32.5629	4
Potri.013G120700	8.93039	19.3336	9.0905	14.6078	4
Potri.001G470100	6.99344	12.6571	7.04722	10.1102	4
Potri.001G325100	5.92087	13.848	5.96457	10.2681	4
Potri.017G052400	0.380088	2.7357	0.327653	2.33037	4
Potri.006G241600	23.6739	60.1851	23.017	53.5832	4
Potri.017G082300	1.28409	2.53668	1.27384	2.31088	4
Potri.011G169800	0.707396	1.50079	0.702758	1.33282	4
Potri.012G082800	0.550598	3.91152	0.549654	3.21886	4
Potri.018G036700	62.115	151.807	62.1859	133.795	4
Potri.015G122950	2.85575	9.84067	2.86501	8.44023	4
Potri.005G096400	0.678314	2.19804	0.665238	1.90774	4
Potri.006G138900	0.177345	2.47115	0.132221	2.0195	4
Potri.003G146800	0.673168	2.93049	0.64461	2.48305	4
Potri.012G055600	0.54732	2.64241	0.499224	2.24196	4
Potri.011G058800	0.540912	2.059	0.499746	1.74992	4
Potri.012G002700	0.862913	30.4172	1.45324	25.3544	4
Potri.012G041900	3.36603	12.4038	3.59205	10.8584	4
Potri.018G120200	2.05266	4.5379	2.11174	4.12154	4
Potri.010G129700	4.36867	8.13571	4.5115	7.49137	4
Potri.006G194500	3.968	6.88315	4.04042	6.36764	4
Potri.010G049201	2.77203	6.21525	2.86154	5.60354	4
Potri.005G043400	0.653617	3.14636	0.717962	2.70365	4
Potri.011G025400	1.97158	5.67193	2.08145	5.00449	4
Potri.001G108800	1.15455	10.7537	1.43902	9.05444	4
Potri.T137400	2.11028	5.5698	2.19332	5.07757	4
Potri.001G255700	1.00275	2.05391	1.01495	1.89759	4
Potri.008G155100	0.568924	2.75448	0.605434	2.41992	4
Potri.002G013900	6.10861	11.6843	6.12068	10.7725	4
Potri.010G059500	3.12632	19.0609	3.39547	16.4468	4
Potri.010G199600	4.36178	15.611	4.48431	13.816	4
Potri.004G083300	4.57039	16.6187	4.62351	14.2877	4
Potri.016G046400	4.21578	60.3659	5.06702	48.6367	4
Potri.010G188400	1.37827	2.61116	1.40623	2.364	4
Potri.016G142300	0.976965	5.93975	1.06054	4.94763	4
Potri.010G056400	0.331723	1.33828	0.350366	1.13798	4
Potri.006G145600	0.358559	0.943002	0.380731	0.828495	4
Potri.001G404100	1.51439	52.0219	2.85242	41.9402	4
Potri.002G038800	22.2285	43.4904	22.8334	39.3021	4
Potri.004G162700	7.61785	16.3503	8.09684	14.6815	4
Potri.012G094400	0.106778	1.83093	0.189666	1.48143	4
Potri.010G079200	3.28093	5.88321	3.4203	5.44696	4
Potri.001G114600	9.4236	16.5581	9.88886	15.3885	4
Potri.004G217700	9.156	17.2549	9.82301	16.1674	4
Potri.003G108000	5.66543	11.5951	6.0324	10.7738	4
Potri.004G073000	6.71039	16.4988	7.26757	15.2397	4
Potri.009G095800	24.0648	49.0272	25.1501	46.0335	4
Potri.006G164600	0.288127	2.30284	0.373002	2.06217	4
Potri.011G063100	0.347132	1.63611	0.390724	1.47516	4
Potri.003G123600	35.5815	70.1146	36.8253	65.4729	4
Potri.001G019700	0.149198	2.53518	0.226008	2.21624	4
Potri.002G108500	11.4343	21.2108	11.9975	20.1665	4
Potri.006G134300	4.77436	11.8776	5.22327	11.1044	4
Potri.004G067900	0.756976	2.0897	0.831937	1.93916	4
Potri.015G090500	3.62266	6.25201	3.75666	5.94478	4
Potri.009G151100	2.98429	5.38971	3.09747	5.14773	4
Potri.009G015700	9.23741	16.2729	9.56515	15.606	4
Potri.001G467800	15.698	29.0379	16.2543	27.7278	4
Potri.014G110400	10.5983	21.2052	11.0608	20.1747	4
Potri.005G040600	11.3475	23.4683	11.8292	22.1825	4
Potri.001G192600	0.359947	2.83764	0.430141	2.58212	4
Potri.006G258100	0.230186	0.740446	0.229431	0.676677	4
Potri.001G472600	10.6446	18.2162	10.7854	17.2753	4
Potri.010G191600	0.836999	2.85377	0.865889	2.61992	4
Potri.009G037300	0.782199	21.3178	1.11843	18.9018	4
Potri.T111300	2.58801	39.5551	2.80409	35.5407	4
Potri.019G124400	158.132	681.357	164.75	629.199	4
Potri.003G187200	5.40347	121.858	4.12151	111.112	4
Potri.017G052000	0.291537	2.47386	0.306014	2.28238	4
Potri.003G190600	65.2844	1817.51	67.1592	1649.29	4
Potri.004G214300	9.0046	30.0099	9.0798	28.0163	4
Potri.001G470000	0.877331	2.94372	1.08331	2.76859	4
Potri.T030400	0.435506	1.0092	0.498975	0.961096	4
Potri.010G037500	6.02517	11.828	6.67524	11.3752	4
Potri.006G101800	9.14489	17.414	10.0885	16.7703	4
Potri.006G094300	0.915471	2.9555	1.13767	2.74741	4
Potri.006G064300	10.4385	18.0279	11.2088	17.168	4
Potri.014G130100	21.11	80.8822	27.2279	74.4864	4
Potri.005G145400	52.5051	100.285	56.4303	95.749	4
Potri.015G074200	0.495784	2.36602	0.654654	2.14591	4
Potri.001G358800	3.13426	6.66658	3.39925	6.24763	4
Potri.001G119000	2.39671	7.00409	2.73885	6.50155	4
Potri.008G184900	0.084915	0.660372	0.146192	0.576859	4
Potri.013G055800	6.82705	12.4157	7.43627	11.7172	4
Potri.012G002800	2.70983	5.98196	3.09813	5.53163	4
Potri.008G165200	5.05691	11.6863	5.85114	10.8085	4
Potri.T178700	1.72971	4.98025	2.12776	4.54809	4
Potri.005G069000	5.34368	10.1379	6.04493	9.52991	4
Potri.010G071500	3.8899	16.9486	5.85301	15.4249	4
Potri.013G135700	1.89673	5.96581	2.44044	5.58461	4
Potri.006G128000	3.02785	16.5611	4.89723	15.1515	4
Potri.002G234200	6.96999	19.4002	7.97508	16.6155	4
Potri.006G127000	0.923841	3.78159	1.17156	3.16681	4
Potri.008G108000	27.8342	77.2868	33.0827	66.7403	4
Potri.014G087300	3.50483	6.39015	3.78003	5.75444	4
Potri.009G025700	17.8035	31.5344	19.1056	28.6643	4
Potri.016G118000	10.3323	38.9698	13.1159	32.9436	4
Potri.002G121000	3.297	5.75967	3.53733	5.24545	4
Potri.001G181100	2.37197	4.67924	2.52479	4.21735	4
Potri.T094500	2.26751	7.1279	2.65971	6.17459	4
Potri.015G144700	3.99776	22.0945	5.31717	18.6743	4
Potri.007G003100	9.18703	18.4292	9.90928	16.7028	4
Potri.001G113250	8.61321	19.0988	9.73185	17.1237	4
Potri.003G200700	0.0875437	3.11015	0.370701	2.55718	4
Potri.012G059300	6.57556	11.2689	6.98729	10.4219	4
Potri.014G019500	49.8681	197.533	63.0217	170.47	4
Potri.015G042800	57.4839	182.847	74.1895	158.041	4
Potri.T161800	0.498813	1.6721	0.634674	1.43026	4
Potri.009G061000	5.65441	10.5663	6.24929	9.53448	4
Potri.002G081900	5.93969	11.1995	6.68922	10.0823	4
Potri.003G133800	4.50297	8.21157	4.95202	7.37727	4
Potri.008G141000	24.6408	144.304	41.2269	126.144	4
Potri.006G267300	12.7206	27.9024	14.8085	25.5464	4
Potri.006G087500	0.181337	1.36533	0.323157	1.18251	4
Potri.013G056800	38.2239	93.1143	45.319	84.925	4
Potri.013G064200	0.146357	1.43158	0.308972	1.23554	4
Potri.001G036900	9.97314	19.1828	11.2471	17.5294	4
Potri.014G019400	34.4727	123.763	45.1183	108.678	4
Potri.013G125000	2.06156	5.0996	2.41615	4.54345	4
Potri.018G005000	0.66962	1.75708	0.805081	1.56208	4
Potri.005G052400	2.32276	6.33845	3.19286	5.38001	4
Potri.006G251100	2.79494	5.65351	3.36556	4.92832	4
Potri.T103400	0.294442	1.22042	0.477675	0.995295	4
Potri.009G133600	7.42068	16.3277	9.30052	14.4407	4
Potri.019G018900	4.3247	9.64985	5.37876	8.52906	4
Potri.016G078300	0.696516	1.6424	0.875296	1.44355	4
Potri.002G094100	11.8061	31.864	15.5434	27.7015	4
Potri.013G066600	7.25286	37.755	10.9134	29.6482	4
Potri.003G048100	1.24053	2.85757	1.40201	2.40133	4
Potri.006G141700	680.74	1436.11	753.138	1234.75	4
Potri.005G197800	9.79683	21.5572	10.7013	18.2833	4
Potri.014G035600	0.929387	2.16521	1.02699	1.82825	4
Potri.T106100	15.7908	29.469	17.0151	25.995	4
Potri.013G121000	3.22887	5.81309	3.45322	5.17859	4
Potri.017G009700	1.94838	4.89633	2.22837	4.17452	4
Potri.001G360100	7.81574	14.148	8.61356	12.5671	4
Potri.001G189700	35.1304	69.4539	39.6856	61.3771	4
Potri.002G167400	0.497596	1.61161	0.645043	1.34503	4
Potri.016G017166	1.2085	2.6308	1.44715	2.30068	4
Potri.013G015400	4.65191	11.0234	5.58987	9.48252	4
Potri.006G138000	40.9275	69.8061	45.4275	62.3677	4
Potri.002G233200	0.254325	1.44611	0.434906	1.14446	4
Potri.008G004600	1.914	3.79322	2.15724	3.25621	4
Potri.002G102100	2.02789	6.96607	2.70604	5.53937	4
Potri.009G114400	1.35396	8.76776	2.59313	6.73391	4
Potri.016G104600	15.3657	29.94	17.99	26.1762	4
Potri.004G153200	1.4593	5.12471	1.84874	4.02835	4
Potri.003G222600	3.10549	5.80241	3.32422	4.96563	4
Potri.008G096000	0.802267	1.86597	0.881832	1.54148	4
Potri.002G113800	2.93356	7.9912	3.35544	6.4805	4
Potri.014G042700	7.24734	12.601	7.72262	10.9674	4
Potri.017G035500	4.14363	10.4199	4.73128	8.51625	4
Potri.004G049600	4.75022	8.28489	5.09634	7.15187	4
Potri.011G129400	30.944	85.2279	36.1175	67.3442	4
Potri.002G030400	8.63353	15.2317	9.31719	13.0838	4
Potri.006G257400	6.29782	11.054	6.77996	9.48094	4
Potri.007G011200	1.97687	9.8847	2.54019	7.19502	4
Potri.004G058500	1.23755	5.30109	1.58217	3.9396	4
Potri.008G210200	1.88853	4.34631	2.04559	3.45127	4
Potri.008G097900	0.209449	0.870301	0.260532	0.630958	4
Potri.008G131100	4.44482	34.7479	5.96415	23.2459	4
Potri.001G068100	2.48546	6.24715	2.68473	4.90915	4
Potri.T132500	0.536257	5.10823	0.80102	3.47808	4
Potri.001G416800	1.24892	4.04631	1.40604	3.0542	4
Potri.014G170800	0.33335	4.16465	0.469662	2.85329	4
Potri.003G083200	1.17079	26.7703	1.67299	18.0311	4
Potri.001G048800	2.49364	5.9062	2.5759	4.71105	4
Potri.007G126800	8.4178	18.322	8.63695	14.8682	4
Potri.003G097300	3.12227	17.6212	3.65794	13.0546	4
Potri.017G047400	3.02504	12.1326	3.40597	9.14271	4
Potri.001G398200	6.91921	18.4336	7.349	14.6798	4
Potri.006G215000	0.933282	2.48726	0.987015	1.97838	4
Potri.015G037000	8.64787	32.3118	9.92788	24.7631	4
Potri.009G121400	43.7963	84.4437	46.078	70.8791	4
Potri.006G097100	0.57272	1.92965	0.569412	1.51774	4
Potri.008G003300	3.8352	9.11506	3.87555	7.5805	4
Potri.001G402600	1.58886	124.3	2.1954	88.1795	4
Potri.003G201400	3.31214	10.7369	3.52312	8.49327	4
Potri.014G155000	0.401941	2.02041	0.446075	1.51952	4
Potri.018G124766	4.1363	9.59181	4.25618	7.93477	4
Potri.004G079200	5.30463	10.2115	5.39361	8.727	4
Potri.009G007800	138.215	256.277	139.295	220.528	4
Potri.017G095400	4.33472	7.47444	4.38515	6.54569	4
Potri.002G119700	0	5.49973	0.231087	3.89697	4
Potri.001G328800	3.36979	9.12236	3.64656	7.45865	4
Potri.001G101700	3.05897	9.37448	3.37003	7.516	4
Potri.005G122400	0.0764263	13.9069	0.310075	9.96533	4
Potri.010G159800	32.9036	55.4516	33.6013	49.0247	4
Potri.010G012100	2.12279	22.4851	2.81473	17.1506	4
Potri.018G075200	0.939202	2.47651	0.977255	2.06297	4
Potri.007G016400	3.52764	11.6022	3.72305	9.36556	4
Potri.009G109800	7.42078	22.5442	7.80082	18.4236	4
Potri.004G081300	8.57455	48.7582	9.71259	37.7625	4
Potri.T021200	0.333666	1.2189	0.357975	0.976562	4
Potri.009G135200	3.5763	8.92798	3.58354	7.66458	4
Potri.011G130400	2.30437	7.785	2.36621	6.49069	4
Potri.009G128732	16.0029	37.5941	16.1652	32.4056	4
Potri.015G125000	0.806657	2.65932	0.835	2.24235	4
Potri.013G005900	0.053667	1.2946	0.08948	1.01239	4
Potri.010G183500	0.556092	4.40472	0.652025	3.54916	4
Potri.004G028000	4.33032	7.80768	4.45347	6.96666	4
Populus_trichocarpa_newGene_940	2.83859	5.04254	2.86011	4.47989	4
Potri.002G122800	0.973538	6.05016	1.04589	4.81758	4
Potri.010G095700	1.73466	6.30735	1.82865	5.20987	4
Potri.008G074500	3.3262	7.35328	3.43807	6.37004	4
Potri.006G279200	1.42466	6.06863	1.53684	4.92601	4
Potri.T099600	5.2382	11.0561	5.34185	9.61397	4
Potri.007G026400	29.2511	58.9589	29.9393	51.4823	4
Potri.003G193000	4.77472	8.61145	5.02639	7.76816	4
Potri.003G104400	17.1356	34.5643	18.2288	30.4754	4
Potri.015G095400	5.75931	10.3294	6.05002	9.20179	4
Potri.009G139700	0.787138	2.5603	0.904179	2.11169	4
Potri.006G255700	6.67268	11.9374	7.02241	10.5371	4
Potri.016G035200	16.4918	39.0467	18.0312	33.0569	4
Potri.004G125400	4.16891	9.11	4.41405	7.78831	4
Potri.004G207100	9.95387	33.0937	11.2815	27.124	4
Potri.001G107600	11.8376	24.2993	8.16861	18.7307	4
Potri.008G148200	3.63613	6.36726	2.8381	5.22385	4
Potri.001G013600	1.20438	2.2573	0.898065	1.83345	4
Potri.001G199100	4.88571	10.5773	3.35153	8.29838	4
Potri.019G121900	0.880769	2.46317	0.342509	1.83422	4
Potri.012G014300	4.11514	6.78975	3.23749	5.7653	4
Potri.010G034300	4.58421	9.9042	2.79227	7.57724	4
Potri.012G001500	6.21373	10.8387	4.54129	8.87602	4
Potri.006G204200	15.7077	31.9271	11.0301	26.7549	4
Potri.002G068700	5.34414	11.6327	3.68456	9.44922	4
Potri.015G004500	17.2572	32.4655	13.4624	27.2047	4
Potri.001G162800	13.3162	25.5583	9.66084	21.119	4
Potri.T045500	0.974816	2.68472	0.458818	2.09947	4
Potri.014G086300	94.2735	169.668	72.9539	144.189	4
Potri.003G003800	0.663279	1.49441	0.428203	1.20763	4
Potri.001G289200	9.84631	16.8317	8.24824	14.1384	4
Potri.016G137600	1.70519	3.70497	1.2161	2.94704	4
Potri.005G002100	1.83248	6.88186	0.704539	5.04788	4
Potri.001G254800	1.63655	4.23585	1.09691	3.29038	4
Potri.005G108900	43.9931	99.4727	32.1117	80.6427	4
Potri.005G220700	1.03965	2.50837	0.695743	1.99375	4
Potri.017G144500	16.7362	30.1216	13.3655	26.8052	4
Potri.001G216800	17.7118	35.395	12.9876	31.4548	4
Potri.001G240600	24.8	52.4681	18.3013	46.5115	4
Potri.016G138600	3.33469	6.98179	2.4673	6.19187	4
Potri.002G161100	1.38232	2.53193	1.15394	2.31218	4
Potri.005G075000	2.83838	4.58631	2.49127	4.1865	4
Potri.006G124500	1.54446	3.16958	1.25439	2.822	4
Potri.008G020700	6.54797	13.4099	5.34564	11.4089	4
Potri.019G041900	6.4407	11.5954	5.56793	10.145	4
Potri.019G003800	1.16994	2.56177	0.91943	2.17127	4
Potri.001G066900	1.05142	2.32076	0.867071	1.95587	4
Potri.005G134600	2.68434	6.96486	2.01722	5.6465	4
Potri.003G168000	6.11025	10.1307	5.33733	9.11105	4
Potri.008G073700	0.80209	2.97657	0.338987	2.37808	4
Potri.012G071400	2.21416	4.8991	1.64147	4.15908	4
Potri.T059000	22.1882	38.6028	18.0788	33.7084	4
Potri.002G177500	0.896482	2.53313	0.51567	2.05701	4
Potri.008G095300	22.3858	43.5934	18.1569	37.2001	4
Potri.004G195800	1.81515	3.69299	1.38528	3.10394	4
Potri.T092300	1.12944	2.24333	0.89298	1.90277	4
Potri.009G048700	5.28142	10.0815	4.21098	8.62019	4
Potri.001G268600	1.49959	4.17794	0.494032	3.22539	4
Potri.002G119800	4.20004	7.0721	3.23381	6.09057	4
Potri.001G365500	4.00797	6.51725	3.14623	5.62018	4
Potri.002G226500	6.67071	13.9979	3.92191	11.7903	4
Potri.004G091100	13.6256	22.5079	10.6439	19.7951	4
Potri.001G160800	1.12319	1.9167	0.856714	1.66641	4
Potri.013G067000	0.367957	0.813093	0.206361	0.715334	4
Potri.001G102050	11.3873	23.1098	6.98513	20.6573	4
Potri.002G079900	90.9436	137.858	71.4474	125.816	4
Potri.017G152700	5.33343	7.87371	4.226	7.30034	4
Potri.017G119900	0.811793	2.01527	0.397814	1.71677	4
Potri.006G015300	18.0661	37.5633	10.8285	32.4084	4
Potri.002G135100	3.55523	5.57086	2.91738	5.14273	4
Potri.001G057400	14.0917	22.3976	11.5754	20.3764	4
Potri.002G162300	0.272661	0.947645	0.226776	0.749245	4
Potri.014G101600	0.302421	2.12264	0.160806	1.60245	4
Potri.019G035600	50.3978	113.509	46.0557	95.9208	4
Potri.004G088600	8.1575	15.2172	7.68886	13.25	4
Potri.009G074100	2.30866	4.79975	2.07821	4.06559	4
Potri.003G136700	13.9535	51.4535	10.3061	40.2052	4
Potri.011G128650	0.684958	2.23907	0.554304	1.75038	4
Potri.006G096900	0.455524	1.66398	0.362009	1.29806	4
Potri.009G082300	8.19237	17.6276	7.37826	14.7705	4
Potri.015G046200	1.38058	7.99319	1.09077	5.66405	4
Potri.005G213200	6.33348	10.8659	6.16402	9.25551	4
Potri.002G167200	4.63367	8.81512	4.54336	7.44939	4
Potri.010G059550	8.5105	35.7311	7.90062	26.7533	4
Potri.001G343400	1.92453	4.4004	1.904	3.55398	4
Potri.003G178200	43.3714	114.549	42.3817	89.863	4
Potri.001G163700	22.8582	45.0795	22.3014	37.3738	4
Potri.002G119500	2.43233	5.55741	2.36957	4.45881	4
Potri.016G127100	1.44983	3.11482	1.34241	2.59456	4
Potri.006G126000	4.02865	9.16701	3.74529	7.55021	4
Potri.014G154200	1.42306	5.04448	1.21269	3.83398	4
Potri.019G124700	0.555424	2.2651	0.471621	1.71605	4
Potri.005G141400	0.248701	0.906236	0.229105	0.698762	4
Potri.006G068500	20.0522	56.9794	19.3352	45.781	4
Potri.010G074300	2.41679	7.5774	2.20692	6.05302	4
Potri.007G001200	10.4577	44.6502	9.01277	34.1288	4
Potri.019G031500	15.1726	26.0855	14.816	22.7385	4
Potri.018G032900	0.92776	1.95365	0.745038	1.58325	4
Potri.002G034400	65.7125	137.604	52.2585	109.074	4
Potri.018G000900	0.217264	0.932813	0.085152	0.660618	4
Potri.012G089300	1.05852	3.05249	0.750371	2.22491	4
Potri.010G078700	1.57593	3.39879	1.26424	2.64549	4
Potri.005G220900	0.501798	1.34231	0.353176	0.997557	4
Potri.014G074700	1.24288	2.33574	1.08278	1.91178	4
Potri.002G203500	4.48623	10.7203	3.52212	8.31034	4
Potri.003G122900	9.07067	16.4256	8.12361	13.5557	4
Potri.017G150100	22.0601	55.7298	17.61	42.9385	4
Potri.009G163700	2.73004	5.61042	2.32255	4.519	4
Potri.001G239200	5.35945	9.60868	4.76781	8.00209	4
Potri.010G109400	9.79451	25.5837	8.26445	20.1876	4
Potri.001G285900	9.23264	16.4217	8.51462	14.0042	4
Potri.006G112700	0.878546	1.87515	0.792647	1.54966	4
Potri.005G024800	3.05815	10.3104	2.48472	7.89447	4
Potri.002G012500	1.53226	3.33952	1.35801	2.74434	4
Potri.011G041600	1.08029	6.00059	0.581448	4.41114	4
Potri.002G049600	4.0619	10.4513	3.31492	8.34994	4
Potri.008G036900	2.77993	8.71802	2.1145	6.84412	4
Potri.T021500	1.52298	4.18453	1.11759	3.29756	4
Potri.002G122600	14.8081	33.9915	11.9746	27.693	4
Potri.016G138400	20.6746	38.1043	18.5459	31.751	4
Potri.T178800	1.29256	3.98391	0.942671	3.04766	4
Potri.012G073200	0.13475	0.851074	0.0294307	0.595859	4
Potri.016G069700	39.4213	75.5899	34.0291	62.6113	4
Potri.007G022300	1.4293	7.21484	0.782819	4.90956	4
Potri.010G023900	0.506959	1.19186	0.43725	0.922407	4
Potri.007G041300	3.47393	5.8884	3.24967	4.92775	4
Potri.015G066200	1.44621	3.29373	1.28409	2.54589	4
Potri.005G065800	1.54866	2.74136	1.43632	2.29989	4
Potri.019G015000	0.886933	1.86996	0.823323	1.51501	4
Potri.002G097800	2.8684	8.08282	2.4891	6.20041	4
Potri.015G092000	0.430386	2.23591	0.297174	1.60969	4
Potri.005G244500	0.941208	2.40896	0.850637	1.89075	4
Potri.005G125600	3.63352	6.3946	3.4568	5.44804	4
Potri.009G050900	2.01478	4.15574	1.88677	3.41359	4
Potri.007G139600	0.575195	1.69479	0.544115	1.40075	4
Potri.008G031800	26.8819	48.8337	26.3152	43.0561	4
Potri.005G098200	0.0870123	1.05433	0.067921	0.797635	4
Potri.003G121900	6.91183	12.3182	6.79937	10.853	4
Potri.015G134100	4.72151	12.1641	4.49809	10.0779	4
Potri.019G083100	1.64162	2.91735	1.62176	2.5638	4
Potri.019G118400	2.00364	5.13708	1.93541	4.44925	4
Potri.010G183600	0.154094	4.46989	0.058892	3.43771	4
Potri.006G214300	0.741563	5.68971	0.678667	4.55844	4
Potri.006G170700	11.266	29.0359	11.1369	24.9896	4
Potri.006G032300	6.27799	23.3292	6.18035	19.2435	4
Potri.008G156800	1.40842	7.63506	1.35515	6.16005	4
Potri.017G107600	5.37018	9.4991	5.32013	8.51529	4
Potri.005G181600	3.25083	13.9112	2.86698	11.264	4
Potri.012G003400	0.550195	1.3129	0.520618	1.11749	4
Potri.006G203000	38.9913	96.3598	35.2558	82.8223	4
Potri.014G085300	19.1064	41.9806	17.9247	36.8642	4
Potri.002G129100	0.609995	2.02031	0.537371	1.69318	4
Potri.015G017500	20.7422	37.8967	18.1509	33.8738	4
Potri.011G116800	4.3611	9.17675	3.61539	7.95109	4
Potri.009G159000	7.33437	13.42	6.46011	11.8922	4
Potri.001G331500	7.95043	15.5387	6.93929	13.9665	4
Potri.006G245500	44.7345	77.6441	40.9317	70.2645	4
Potri.002G101800	0.592149	1.33741	0.513218	1.12935	4
Potri.T059900	0.336416	2.60767	0.0315157	2.00823	4
Potri.003G129900	4.25847	9.93612	3.50497	8.42265	4
Potri.012G014900	4.03809	9.08746	3.57859	7.79272	4
Potri.003G059900	4.6321	11.3042	4.07004	9.63733	4
Potri.007G068300	0.37979	3.64885	0.125805	2.79614	4
Potri.003G142100	3.68723	6.39351	3.49606	5.71562	4
Potri.014G149700	1.45263	8.06931	0.866399	6.46646	4
Potri.009G107600	2.08078	7.35721	1.64202	6.11921	4
Potri.018G023800	3.91704	10.352	3.34736	8.85773	4
Potri.015G100800	26.7397	45.8164	24.7475	40.9431	4
Potri.014G020500	6.64324	13.9674	5.8463	12.206	4
Potri.014G116000	1.70812	4.8431	1.35071	4.06257	4
Potri.016G071600	8.34187	21.9428	7.80515	20.1583	4
Potri.018G122800	5.41328	10.8727	5.13151	10.1778	4
Potri.001G245200	11.0429	31.5257	9.74576	28.4226	4
Potri.001G139800	4.54634	8.09868	4.36049	7.55565	4
Potri.005G043900	2.33334	4.33703	2.24154	4.03558	4
Potri.004G156200	15.2226	35.8735	14.3467	32.7521	4
Potri.011G115600	5.76136	13.4717	5.46155	12.6008	4
Potri.009G030700	0.773534	1.626	0.753175	1.53037	4
Potri.010G082000	2.51555	7.65864	2.409	7.11193	4
Potri.017G052100	0.201594	2.12463	0.175135	1.87111	4
Potri.016G126700	1.9213	4.52044	1.86588	4.16533	4
Potri.008G180500	1.17482	4.42341	1.11389	3.92942	4
Potri.015G091900	0.301362	15.0954	0.13017	12.8954	4
Potri.008G147400	4.81963	8.19833	4.79307	7.71754	4
Potri.006G109600	6.57459	18.9569	5.92419	16.6322	4
Potri.010G146400	6.55046	17.154	5.99647	15.309	4
Potri.001G216900	18.7355	34.4348	17.4531	31.6007	4
Potri.013G028700	14.8661	29.7483	13.5814	27.1289	4
Potri.013G116400	5.32614	16.0746	4.64126	14.2453	4
Potri.019G010900	0.49653	4.45172	0.222921	3.74948	4
Potri.016G123600	4.42086	7.85172	4.04824	7.2146	4
Potri.013G046100	1.923	8.63967	1.19823	7.35531	4
Potri.012G023300	3.73663	6.56057	3.42435	6.10804	4
Potri.003G168801	13.472	25.0095	12.4897	23.1758	4
Potri.006G015000	2.16679	5.68084	1.86574	5.11925	4
Potri.010G080700	18.0242	33.6892	16.7058	31.7816	4
Potri.017G106300	30.2212	66.4032	27.4136	61.867	4
Potri.007G019300	1.55473	4.89112	1.17905	4.44162	4
Potri.005G030700	0.0841773	0.247776	0.0687973	0.225039	4
Potri.016G134200	0.309958	1.81623	0.15301	1.68738	4
Potri.001G324400	7.71472	12.5417	7.17285	12.1295	4
Potri.007G100600	2.24948	4.20864	1.99807	4.00723	4
Potri.006G078300	2.03905	3.71107	1.80386	3.55434	4
Potri.006G150900	4.28251	7.43424	3.7973	7.07133	4
Potri.006G092700	45.3853	111.874	36.9536	103.854	4
Potri.003G158400	3.26219	6.53272	2.81732	6.15925	4
Potri.008G064800	4.44134	8.45307	3.82068	7.65424	4
Potri.004G014700	0.73695	1.90699	0.549142	1.66796	4
Potri.011G158700	3.84902	8.30316	3.13132	7.40132	4
Potri.015G005500	1.53658	2.87867	1.35451	2.64742	4
Potri.005G168700	20.6427	36.0653	18.0981	33.5002	4
Potri.001G468000	0.628334	1.34101	0.514602	1.22079	4
Potri.015G141800	0.929926	1.73764	0.821368	1.61768	4
Potri.004G005900	7.48478	13.0442	6.67319	12.2927	4
Potri.017G150000	91.918	163.713	82.4365	154.155	4
Potri.009G108800	3.46291	6.09823	2.96807	5.76144	4
Potri.014G187300	11.3728	18.7814	9.87092	17.7079	4
Potri.018G046500	13.0447	18.3787	10.7246	23.9815	4
Potri.013G149200	1.21642	2.70099	0.648795	4.11647	4
Potri.006G275900	5.15129	9.25676	3.96963	13.1967	4
Potri.001G250400	1.77857	2.56832	1.53096	3.2458	4
Potri.007G143100	3.204	4.37389	2.80043	5.4013	4
Potri.001G213200	0.969783	1.84082	0.487961	2.90515	4
Potri.014G034200	5.81742	8.36389	4.58394	11.3898	4
Potri.018G000800	1.36846	1.89644	0.990493	2.50361	4
Potri.012G096800	1.8221	2.65535	1.2971	3.6262	4
Potri.003G015100	8.232	10.5202	6.41498	11.8996	4
Potri.009G103700	1.88342	2.38326	1.46446	2.74345	4
Potri.002G117200	1.5025	1.99655	1.08964	2.35144	4
Potri.005G107800	7.15302	10.1823	5.79514	11.6678	4
Potri.016G006500	12.5835	18.677	9.81372	21.855	4
Potri.015G080000	12.4041	16.1043	10.1186	18.0918	4
Potri.001G062500	1.30838	1.9364	0.937877	2.30816	4
Potri.006G024100	11.4851	14.9309	9.87945	17.6084	4
Potri.T167100	3.11426	5.53379	2.3281	7.21436	4
Populus_trichocarpa_newGene_850	1.54445	2.94023	1.01592	3.79339	4
Potri.001G024000	3.73544	5.74811	2.99721	7.01953	4
Potri.006G055600	3.0567	10.0499	0.814939	12.9809	4
Potri.001G345500	7.29408	10.181	6.50004	11.2731	4
Potri.011G100000	3.20316	4.71036	2.74251	5.26105	4
Potri.005G020100	3.39437	4.51077	2.99147	5.04804	4
Potri.008G112700	24.2548	34.9204	21.0745	40.3568	4
Potri.008G097300	6.86695	10.1369	5.90584	11.7522	4
Potri.005G234800	6.10942	7.95812	5.02032	8.39837	4
Potri.002G003800	1.6303	2.43047	1.24514	2.55361	4
Potri.014G008900	7.65474	10.6108	6.28849	11.2107	4
Potri.002G029300	2.53337	4.44466	1.54645	4.88405	4
Potri.008G036300	6.98469	9.57776	5.11716	10.7922	4
Potri.002G118800	2.50545	3.69247	1.78619	4.11149	4
Potri.001G347800	5.73351	7.74841	4.35789	8.52714	4
Potri.010G240401	12.0833	17.9059	9.57932	19.5539	4
Potri.018G101200	3.04337	4.13953	2.56058	4.47752	4
Potri.014G164900	4.00634	6.39659	2.9351	7.1852	4
Potri.010G142800	7.57486	14.3299	4.32044	16.9209	4
Potri.013G032500	7.13678	10.4864	5.83122	11.6474	4
Potri.001G054400	6.94462	9.56163	5.91614	10.5272	4
Potri.007G097500	1.00962	2.26966	0.801353	2.32764	4
Potri.009G107700	1.71469	4.30198	1.20855	4.46599	4
Potri.008G126500	0.096839	0.568222	0.010404	0.602291	4
Potri.008G057600	1.04141	2.2984	0.75171	2.36952	4
Potri.013G123100	0.59925	1.13958	0.484858	1.1502	4
Potri.010G044100	46.7871	79.0643	40.0516	80.1729	4
Potri.004G068000	1.84649	3.62775	1.39576	3.6543	4
Potri.010G183100	0.863514	1.6594	0.639665	1.68985	4
Potri.T180000	3.27115	5.05411	2.82504	5.13718	4
Potri.006G210900	11.1522	16.4968	9.8156	16.6599	4
Potri.004G051500	14.9585	24.7187	12.3112	25.5243	4
Potri.017G016000	3.75221	5.67231	3.20621	5.88545	4
Potri.004G020000	232.503	395.944	181.826	413.968	4
Potri.003G122800	1.57508	5.13021	1.14692	5.4564	4
Potri.013G155600	8.22392	13.6521	7.54619	14.1063	4
Potri.005G255200	0.938794	2.00333	0.799924	2.08853	4
Potri.003G177600	3.22396	10.8282	2.49075	11.283	4
Potri.014G028200	18.2185	33.2797	16.6543	34.5343	4
Potri.010G211400	4.17983	6.83278	3.91506	7.04853	4
Potri.019G082400	13.339	24.8738	11.8295	24.7948	4
Potri.009G102500	5.53524	10.3182	4.81437	10.3725	4
Potri.010G194600	3.21156	5.06844	2.9549	5.10566	4
Potri.001G320900	1.83049	3.13623	1.66098	3.19355	4
Potri.007G043800	11.5353	24.2457	10.4193	24.5703	4
Potri.018G031700	0.490398	1.10779	0.429728	1.11743	4
Potri.012G012000	5.97534	9.55885	5.57159	9.63416	4
Potri.010G065666	0.983685	2.11968	0.778148	2.22481	4
Potri.002G095600	26.1092	38.9416	23.9275	40.7104	4
Potri.002G022300	6.52415	11.1748	5.74783	11.7407	4
Potri.005G240200	205.498	331.799	180.161	347.532	4
Potri.004G024900	2.97758	5.7102	2.46336	6.08332	4
Potri.003G109700	10.7444	18.2285	9.39286	19.1916	4
Potri.005G184200	1.19839	2.90494	0.96021	3.16133	4
Potri.016G052500	0.471457	0.923055	0.417916	0.993346	4
Potri.009G074300	5.33178	8.39358	4.91703	8.99692	4
Potri.009G101700	2.4383	4.68512	2.07691	5.08201	4
Potri.001G336766	1.67677	4.40827	1.32988	4.74012	4
Potri.006G087100	0.456814	1.08916	0.3779	1.157	4
Potri.012G022000	15.3086	27.0802	14.3377	28.5352	4
Potri.010G120500	14.4979	22.6366	13.7925	23.6999	4
Potri.005G248500	19.8023	35.1354	18.3445	37.2591	4
Potri.010G109500	6.28406	12.0391	5.78669	12.9037	4
Potri.016G137350	6.09597	11.816	5.53995	12.6911	4
Potri.005G233400	13.0138	23.721	9.94205	26.9873	4
Potri.011G029400	13.6286	21.7494	11.2061	24.2243	4
Potri.015G095700	4.35293	6.49415	3.88867	7.0996	4
Potri.002G143400	1.40443	3.5927	0.939333	4.30633	4
Potri.003G183800	1.5456	2.63514	1.28939	2.99879	4
Potri.017G074800	5.71623	7.95811	5.1488	8.71136	4
Potri.002G228200	0.573177	1.0819	0.454312	1.17249	4
Potri.017G131800	9.76159	17.3628	7.76556	18.7577	4
Potri.T131500	16.9847	28.3463	14.4103	30.9742	4
Potri.019G067800	5.94974	10.153	5.15232	11.1399	4
Potri.015G078900	4.93134	9.8073	4.08533	10.9435	4
Potri.014G118400	4.41367	8.4672	3.6886	9.36632	4
Potri.010G056300	0.819362	2.42086	0.797329	2.75791	4
Potri.001G353700	6.94847	10.5302	6.85862	11.2025	4
Potri.006G085200	121.394	275.571	116.826	306.921	4
Potri.010G154700	6.48141	10.6408	6.19614	11.5379	4
Potri.001G050100	1.34759	3.46937	1.2223	3.98001	4
Potri.015G112300	7.8002	14.7847	7.51196	16.0097	4
Potri.001G042700	0.659017	1.30646	0.638024	1.41521	4
Potri.011G129700	0.385087	1.99237	0.296487	2.24022	4
Potri.001G066200	7.13394	11.5796	6.84127	12.2858	4
Potri.009G089400	3.3109	7.48988	2.98918	8.27518	4
Potri.013G012300	0.516517	1.18973	0.467587	1.30394	4
Potri.014G169600	2.34289	3.98289	2.2313	4.26035	4
Potri.001G454800	0.875344	1.68756	0.798498	1.86007	4
Potri.017G155200	10.114	17.7417	9.25995	19.1698	4
Potri.008G005800	0.603571	1.5138	0.514054	1.68228	4
Potri.002G131300	1.00424	1.83206	0.926251	1.98971	4
Potri.007G067900	4.61967	6.94225	4.36151	7.57689	4
Potri.006G108800	21.8832	32.7631	20.6146	35.4152	4
Potri.009G131600	2.80687	4.52415	2.62265	4.95906	4
Potri.006G263500	15.8071	24.1131	14.441	26.2739	4
Potri.014G183800	4.75371	8.29308	4.25288	9.20673	4
Potri.001G321800	9.06057	13.8426	8.38757	14.965	4
Potri.015G056900	3.66661	6.52716	3.44534	7.29081	4
Potri.012G011800	0.581558	3.49061	0.421644	4.29904	4
Potri.006G148100	2.45337	4.12743	2.33807	4.5982	4
Potri.001G175200	14.4667	21.6464	14.0234	23.9199	4
Potri.001G171300	0.266818	0.561033	0.235422	0.65999	4
Potri.002G057400	34.854	54.6178	32.9419	60.8305	4
Potri.010G188000	1.8522	4.77796	1.57627	5.67535	4
Potri.005G077600	1.88183	4.25969	1.98836	4.93883	4
Potri.001G404400	2.20584	7.72807	2.55079	9.20739	4
Potri.008G121900	0.233832	6.58616	0.654246	8.39025	4
Potri.019G078400	2.784	12.5393	3.60338	15.7634	4
[truncated: 3,020 more rows]
