# Supplementary material for: The Glutathione S-Transferase PtGSTF1 Improves Biomass Production and Salt Tolerance through Regulating Xylem Cell Proliferation, Ion Homeostasis and Reactive Oxygen Species Scavenging in Poplar
Source: Int J Mol Sci. 2022 Sep 25;23(19):11288. doi: 10.3390/ijms231911288 (PMC9569880; doi:10.3390/ijms231911288)
Supplement: Supplementary file 1 [file ijms-23-11288-s001.zip › Table S2.xls]

## Sheet: Table S2
Table S2. DEGs between PtGSTF1-OE and WT at normal growing.
#ID	WT1_Count	WT2_Count	WT3_Count	G1_Count	G2_Count	G3_Count	WT1_FPKM	WT2_FPKM	WT3_FPKM	G1_FPKM	G2_FPKM	G3_FPKM	Pvalue	log2FC	regulated
Potri.004G108300	812	869	1065	14	22	38	17.1049	23.7247	23.9999	0.263775	0.475014	0.769829	8.87e-78	-5.39238	down
Potri.019G030300	289	230	226	1551	1471	1396	5.15706	5.32421	4.30218	25.0368	27.4839	24.3802	7.5e-39	2.37848	up
Potri.017G031800	218	154	237	892	800	767	1.87875	1.71405	2.18679	6.95589	7.22347	6.47054	1.25e-22	1.83384	up
Potri.T039300	18	16	14	191	149	233	0.197421	0.220694	0.161171	1.93612	1.74388	2.54836	1.38e-20	3.36926	up
Potri.004G155400	252	101	218	2686	807	2054	8.83747	4.55747	8.16549	85.1846	29.6048	70.4344	4.3e-20	3.07239	up
Potri.002G182300	56	35	37	290	343	296	1.53546	1.21307	1.08127	7.19962	9.85422	7.94193	1.55e-19	2.68709	up
Potri.008G135800	30	26	15	323	177	210	0.233638	0.259668	0.124212	2.30192	1.45918	1.6215	1.29e-18	3.08727	up
Potri.013G079700	32	27	23	201	268	250	0.575488	0.625857	0.449214	3.33936	5.13445	4.5542	1.63e-18	2.95332	up
Potri.002G182000	107	42	60	414	379	388	2.84984	1.42936	1.69729	9.96561	10.5633	10.1064	2.44e-16	2.33125	up
Potri.007G074400	30	26	12	244	162	189	0.451314	0.504456	0.191085	3.36036	2.57353	2.79819	2.09e-15	2.90288	up
Potri.017G014200	150	97	127	492	402	662	2.72812	2.28156	2.47002	8.09384	7.65122	11.775	5.3e-15	1.87353	up
Potri.008G029700	133	63	167	520	509	672	2.17004	1.33218	4.45018	11.7199	13.2698	16.3887	3.07e-14	2.07517	up
Potri.001G363400	8	6	7	77	65	89	0.112622	0.118798	0.109632	1.07971	1.05529	1.36217	5.5e-13	3.24873	up
Potri.009G033900	79	26	80	920	197	732	1.1072	0.465934	1.20573	11.7291	2.90707	10.0843	1.89e-12	3.11066	up
Potri.002G227300	216	183	203	629	485	673	2.70494	2.97153	2.71961	7.13166	6.36237	8.2619	2.84e-12	1.37145	up
Potri.009G053300	464	302	391	1023	929	1209	8.93112	7.53939	8.04934	17.806	18.7125	22.7633	2.92e-12	1.27203	up
Potri.001G037000	256	249	273	860	612	685	2.62691	3.30933	2.99162	7.98168	6.56576	6.8675	3.02e-12	1.26239	up
Potri.019G030100	20	7	3	139	112	98	0.958363	0.44333	0.150891	6.18301	5.7692	4.72648	3.84e-12	3.34018	up
Potri.005G076100	883	365	572	134	209	135	20.9953	11.2386	14.5551	2.8791	5.18682	3.1396	5.6e-12	-2.05929	down
Potri.T039900	7	12	5	88	68	76	0.125234	0.280628	0.096129	1.45125	1.29467	1.3564	3.6e-11	3.03404	up
Potri.018G028100	152	109	158	434	411	394	0.974994	0.906708	1.08554	2.52838	2.77152	2.47793	1.16e-10	1.38529	up
Potri.009G005100	1345	1267	2142	775	596	856	34.1584	41.7257	58.193	17.7841	15.8418	21.2649	1.64e-10	-1.28185	down
Potri.004G216700	3883	4065	7302	2120	1571	2479	109.291	148.348	219.883	53.9475	46.2826	68.2334	2.11e-10	-1.4948	down
Potri.002G154200	16	12	5	112	67	93	0.540425	0.536596	0.161784	3.57875	2.49059	3.23151	2.15e-10	2.81226	up
Potri.008G075900	346	387	436	1045	951	936	2.00382	3.18418	2.70514	6.00014	5.773	5.81004	4.29e-10	1.12786	up
Potri.009G141800	107	271	244	1533	779	783	2.87595	9.51016	7.06306	37.5992	22.1085	20.7623	4.56e-10	2.04827	up
Potri.005G122600	239	218	253	773	449	768	4.06766	4.81234	4.60712	11.9205	8.00817	12.7928	7.35e-10	1.27413	up
Potri.005G240900	114	48	68	298	254	347	2.01514	1.09242	1.28554	4.77752	4.71684	6.02656	1.04e-09	1.79648	up
Potri.019G024600	93	79	132	1729	201	802	1.95526	2.14514	2.96756	33.0762	4.4519	16.5863	1.29e-09	2.89424	up
Potri.001G158600	377	255	367	147	87	168	6.45555	5.64831	6.71826	2.26618	1.55079	2.80878	1.93e-09	-1.50622	down
Potri.003G075900	644	510	621	330	284	349	18.8003	19.2935	19.3907	8.70636	8.67498	9.95139	2.17e-09	-1.07069	down
Potri.001G113800	431	434	390	123	154	214	7.27892	9.50241	7.04975	1.86751	2.72249	3.52913	3.07e-09	-1.54098	down
Potri.004G012700	711	332	352	225	113	163	13.3502	8.07683	7.06013	3.81751	2.22049	2.98487	3.15e-09	-1.6774	down
Potri.011G051300	225	228	269	632	712	575	3.70929	4.85591	4.76724	9.44672	12.3598	9.32227	3.19e-09	1.22743	up
Potri.018G126000	355	205	428	2217	640	1165	8.37025	6.25028	10.7935	47.3399	15.8037	26.9017	3.42e-09	1.79901	up
Potri.008G158000	119	65	72	455	201	337	6.73601	4.7724	4.35938	23.3519	11.9415	18.7186	4.45e-09	1.74014	up
Potri.004G012500	506	239	257	96	109	128	5.9414	3.64238	3.23071	1.01532	1.33516	1.46729	5.28e-09	-1.74848	down
Potri.009G116600	577	373	688	2634	904	3469	20.4552	17.1167	26.0742	84.4778	33.5695	120.354	1.17e-08	1.89323	up
Potri.005G124500	16	12	10	66	109	72	0.23145	0.226565	0.156825	0.907492	1.75031	1.07225	2.03e-08	2.52919	up
Potri.005G027800	9	5	0	60	34	46	0.176212	0.133301	0	1.18582	0.776433	0.975605	2.81e-08	3.07429	up
Potri.006G237200	415	393	425	939	814	1333	7.64163	9.36671	8.37104	15.6478	15.6878	24.0255	2.82e-08	1.12832	up
Potri.006G129700	10	12	10	120	34	106	0.148418	0.236815	0.159653	1.6457	0.540778	1.57903	3.35e-08	2.76098	up
Potri.001G437200	238	226	223	86	91	111	7.24484	8.93994	7.2625	2.37571	2.89291	3.31305	5.86e-08	-1.44425	down
Potri.016G104300	14	0	2	80	87	41	0.544148	0	0.08268	2.85073	3.57011	1.56214	7.7e-08	3.53969	up
Potri.010G151000	1396	815	874	2744	1998	2340	47.3364	35.8406	31.7159	84.1958	70.9401	77.6521	1.49e-07	1.00801	up
Potri.008G061800	19	10	7	106	134	42	0.854655	0.590953	0.327129	4.35437	6.39175	1.85938	1.68e-07	2.79259	up
Potri.009G142100	37	75	114	450	297	231	1.03981	2.72561	3.42228	11.4294	8.72494	6.35039	1.74e-07	1.89076	up
Potri.001G051600	15	10	14	203	35	88	0.289657	0.245116	0.283206	3.57295	0.696789	1.67019	2.26e-07	2.79068	up
Potri.015G112600	542	437	619	1119	1143	1089	6.45919	6.74529	7.88824	12.0584	14.2578	12.6846	2.33e-07	0.892036	up
Potri.002G124500	509	529	684	1487	998	1240	6.32044	8.52139	9.09988	16.7174	12.9831	15.0768	2.41e-07	0.904355	up
Potri.T011200	413	246	320	773	694	690	14.0847	10.8429	11.6777	23.8385	24.7767	23.0229	2.41e-07	0.962255	up
Potri.009G142300	77	192	109	786	561	339	1.55626	5.09573	2.37111	14.5485	12.0101	6.7694	2.59e-07	1.89051	up
Potri.017G014100	578	603	536	1300	1100	1311	10.4004	14.0766	10.3277	21.1694	20.7281	23.0977	2.97e-07	0.90455	up
Potri.005G047500	11	0	19	105	107	57	0.115939	0	0.207204	1.00287	1.18798	0.58259	2.97e-07	3.02256	up
Potri.001G059900	2075	1220	1674	1039	988	958	26.7407	20.3761	23.128	12.1175	13.3215	12.0697	3.81e-07	-0.906057	down
Potri.008G101000	6	10	6	47	56	42	0.141573	0.309333	0.152831	1.00635	1.40305	0.973869	3.92e-07	2.50657	up
Potri.015G102900	13	14	13	86	59	56	0.166361	0.240743	0.186766	1.0649	0.836073	0.748278	4.3e-07	2.10709	up
Potri.014G159800	6700	4621	4928	2818	2891	3600	113.783	101.756	89.5288	43.277	51.3918	59.7955	4.71e-07	-0.980602	down
Potri.012G103700	128	155	181	670	375	320	0.664577	1.04373	1.00244	3.14348	2.03489	1.62441	4.76e-07	1.32524	up
Potri.004G199900	127	168	163	425	383	379	3.91117	6.68806	5.34782	11.8199	12.335	11.4113	5.62e-07	1.16579	up
Potri.010G152000	211	170	216	526	405	419	3.44029	3.58575	3.76645	7.75708	6.91617	6.68508	5.78e-07	0.981385	up
Potri.T050800	244	198	297	842	481	475	4.17963	4.40847	5.44911	13.0782	8.64705	7.98026	6.77e-07	1.07234	up
Potri.004G140000	261	251	267	632	475	598	2.32012	2.93786	2.54448	5.07701	4.41828	5.22761	7.33e-07	0.924932	up
Potri.006G023700	219	88	108	29	41	46	3.30042	1.70765	1.73156	0.388624	0.638659	0.667801	7.4e-07	-1.98126	down
Potri.002G104600	618	557	642	1878	1225	982	10.2355	11.9679	11.3909	28.1631	21.2699	15.9229	9e-07	0.954324	up
Potri.015G102700	59	39	75	197	184	157	0.444432	0.375817	0.606885	1.35033	1.46078	1.16164	1.3e-06	1.46265	up
Potri.T104100	250	96	100	44	22	55	8.01553	3.97114	3.42849	1.27829	0.738084	1.71688	1.31e-06	-2.06282	down
Potri.008G116500	5	14	9	136	51	37	0.050611	0.213735	0.108204	1.46667	0.636807	0.432019	1.33e-06	2.7023	up
Potri.014G022900	66	152	178	1143	190	1282	1.66013	5.01782	4.84216	26.329	5.04938	31.938	1.39e-06	2.45124	up
Potri.009G142000	76	161	140	835	436	271	1.68472	4.61135	3.31961	16.7639	10.1325	5.88278	1.43e-06	1.76526	up
Potri.010G062900	2096	1920	2165	4208	5536	3989	21.083	25.0466	23.2989	38.2983	58.3181	39.261	1.92e-06	0.98017	up
Potri.014G180100	547	433	577	1220	1143	858	3.30876	3.39404	3.73153	6.67535	7.23607	5.07879	1.98e-06	0.865479	up
Potri.006G221500	77	82	86	465	130	325	1.18855	1.65461	1.42891	6.54913	2.12217	4.95322	2.05e-06	1.65322	up
Potri.010G217800	1400	1055	1331	2761	2153	2366	45.023	44.018	45.8199	80.3362	72.5275	74.4533	2.23e-06	0.751087	up
Potri.010G228600	1104	945	1164	1996	2424	2239	13.1867	15.0095	15.2484	22.1156	29.9023	26.8292	2.33e-06	0.879569	up
Potri.003G006200	79	47	54	207	152	175	0.847716	0.650722	0.614933	2.02987	1.70482	1.84088	2.35e-06	1.37565	up
Potri.008G158200	85	57	116	410	149	304	2.80455	2.40518	4.08457	12.2089	5.14127	9.77989	2.68e-06	1.52648	up
Potri.001G121900	16	2	4	71	34	47	0.397358	0.066565	0.110031	1.64599	0.901271	1.17205	2.72e-06	2.58021	up
Potri.014G108100	69	36	57	160	156	178	1.37092	0.915639	1.20193	2.87618	3.2473	3.48051	2.78e-06	1.43874	up
Potri.001G424700	867	540	746	1777	1042	1693	20.3261	16.4165	18.695	37.6929	25.5842	38.824	2.83e-06	0.870582	up
Potri.010G096100	13	19	13	98	35	163	0.249205	0.502207	0.28954	1.84902	0.750483	3.35742	3.75e-06	2.46754	up
Potri.012G044900	899	944	1239	2523	1581	2503	12.2685	16.988	18.101	31.4701	22.6295	33.8329	3.94e-06	0.889822	up
Potri.011G123500	569	550	673	306	290	445	9.96259	12.4876	12.6069	4.84471	5.30072	7.61918	4.26e-06	-0.971903	down
Potri.013G103800	243	205	384	835	474	626	5.95563	6.50704	10.0758	18.5193	12.1615	15.0124	5.25e-06	1.01596	up
Potri.001G226900	812	653	1060	577	349	607	13.3975	13.9833	18.7201	8.61634	6.03397	9.79647	5.73e-06	-0.91613	down
Potri.001G412100	1573	1225	1261	908	735	1048	16.5199	16.675	14.1607	8.62467	8.08091	10.7591	6e-06	-0.787545	down
Potri.004G060100	184	57	82	37	31	23	1.68631	0.675016	0.799931	0.305469	0.291446	0.203796	6.07e-06	-1.98326	down
Potri.003G187900	21	25	20	89	82	77	0.288873	0.462009	0.303683	1.15112	1.21518	1.06974	6.13e-06	1.70108	up
Potri.002G056800	1765	1331	1688	3647	2367	3346	30.8566	30.1765	31.5674	57.6837	43.3179	57.229	6.22e-06	0.767591	up
Potri.002G088600	6556	2865	5403	2341	2933	2486	69.4888	39.3718	61.2638	22.4344	32.5378	25.7661	6.37e-06	-1.072	down
Potri.002G033600	78	70	61	252	175	165	1.66661	1.93267	1.39102	4.89567	3.93062	3.44952	6.6e-06	1.28723	up
Potri.011G006700	1004	564	736	1520	1331	2060	12.9859	9.45296	10.1782	17.7914	18.0283	26.073	7.33e-06	0.918868	up
Potri.016G091100	5874	8281	8524	23301	12874	16642	73.3433	134.066	113.858	263.134	168.283	203.25	7.56e-06	0.98081	up
Potri.016G129600	233	160	306	107	120	105	9.31183	8.26303	13.1008	3.84268	5.03026	4.1111	7.6e-06	-1.23427	down
Potri.013G122900	69	109	81	277	211	262	1.66199	3.38905	2.07732	6.05582	5.33187	6.17889	7.95e-06	1.30466	up
Potri.006G250200	797	10	272	36	20	29	12.5992	0.191742	4.59735	0.512668	0.323876	0.436722	8.28e-06	-3.7813	down
Potri.004G068500	11	24	19	79	94	67	0.141029	0.410264	0.270236	0.948148	1.3092	0.87367	8.66e-06	1.94177	up
Potri.019G094300	92	35	102	194	327	237	0.935907	0.457572	1.10249	1.78829	3.49807	2.35282	9.14e-06	1.60798	up
Potri.001G436600	406	279	379	146	189	226	12.4509	11.0797	12.4429	4.03839	6.05329	6.75652	9.15e-06	-1.08515	down
Potri.006G033500	30	20	9	103	85	70	0.599777	0.533265	0.18574	1.90701	1.80987	1.39792	9.61e-06	1.91981	up
Potri.013G031100	1667	1438	1842	1137	1017	1233	40.7743	45.607	48.223	25.1534	26.0361	29.5292	1e-05	-0.733914	down
Potri.006G055600	217	72	175	56	59	22	3.99529	1.72307	3.45175	0.933086	1.12548	0.38625	1.01e-05	-1.89948	down
Potri.019G037900	159	111	178	387	361	286	1.72791	1.56425	2.07074	3.81971	4.12368	3.05138	1.12e-05	1.02983	up
Potri.001G113100	18	24	68	565	56	236	0.334881	0.582941	1.36667	9.711	1.1072	4.37844	1.22e-05	2.68953	up
Potri.010G226000	1233	781	989	653	658	669	15.5503	12.5274	13.0724	7.28739	8.5108	8.08689	1.32e-05	-0.773135	down
Potri.009G129900	5446	4516	5614	27130	6386	14105	127.622	137.199	140.741	575.044	156.664	323.324	1.41e-05	1.35399	up
Potri.010G114000	169	107	157	316	297	374	4.27701	3.50829	4.2407	7.23989	7.88334	9.26005	1.41e-05	1.01441	up
Potri.008G212500	850	217	296	116	147	193	30.7115	10.1715	11.4255	3.77792	5.54895	6.82348	1.5e-05	-1.70697	down
Potri.006G004300	2719	2403	2613	5117	4291	5146	31.6198	36.2268	32.5084	53.8238	52.235	58.5378	1.51e-05	0.715198	up
Potri.013G056500	23	6	0	73	63	91	0.505285	0.155324	0	1.45948	1.4712	1.97734	1.52e-05	2.785	up
Potri.007G023800	250	156	226	571	315	545	13.5012	10.908	13.0402	27.9261	17.7972	28.7973	1.55e-05	0.9799	up
Potri.003G159600	396	298	312	142	220	123	5.1013	4.97741	4.29977	1.64613	2.95394	1.5404	1.56e-05	-1.21239	down
Potri.017G039100	724	686	870	693	380	418	1.34198	1.64936	1.72551	1.16185	0.73783	0.757115	1.58e-05	-0.832494	down
Potri.003G072800	10667	8111	9517	5487	6337	6473	145.727	143.669	139.086	67.785	90.6238	86.4906	1.66e-05	-0.800684	down
Potri.013G122400	116	105	90	325	247	213	2.80479	3.27401	2.33014	7.12038	6.25176	5.04362	1.69e-05	1.12491	up
Potri.001G385300	1551	780	1399	683	756	802	12.6292	8.23548	12.1857	5.02497	6.44177	6.38528	1.71e-05	-0.886427	down
Potri.001G258900	827	618	798	555	508	484	8.10894	7.85964	8.37426	4.92265	5.21678	4.64467	1.74e-05	-0.718963	down
Potri.019G024800	64	40	85	610	92	222	1.29957	1.03522	1.8455	11.25	1.94884	4.43217	1.75e-05	2.02879	up
Potri.011G022400	484	428	672	1749	741	1116	10.1143	11.5835	15.0291	33.0676	16.2191	22.8045	1.76e-05	0.962609	up
Potri.014G100700	906	741	896	2663	1206	1562	9.05465	9.74377	9.91117	24.8723	12.6349	15.5365	1.8e-05	0.86645	up
Potri.005G195600	6451	3224	3939	2273	2687	2782	138.294	89.6063	90.344	44.074	60.2942	58.3243	1.89e-05	-0.96891	down
Potri.019G024700	294	131	362	919	507	551	4.89557	2.83016	6.45533	13.8704	8.86078	8.99773	2.04e-05	1.14615	up
Potri.011G110000	823	620	703	550	481	452	18.0852	17.6637	16.5416	10.9398	11.0603	9.71172	2.13e-05	-0.722384	down
Potri.012G119200	697	572	627	407	433	423	11.8691	12.6256	11.4166	6.26191	7.71172	7.03912	2.19e-05	-0.768256	down
Potri.010G089800	1901	744	812	481	654	444	31.0275	15.7397	14.1815	7.0992	11.1693	7.08794	2.21e-05	-1.27	down
Potri.006G243700	2070	2745	2033	8714	3201	6345	29.5859	50.8652	31.0789	112.642	47.8948	88.6953	2.24e-05	1.14812	up
Potri.006G171400	707	759	804	1457	1461	1404	8.81086	12.2617	10.7204	16.4189	19.0658	17.1152	2.24e-05	0.734638	up
Potri.019G031200	678	1981	1716	9376	4124	3262	12.6476	47.96	34.2779	158.401	80.6453	59.5875	2.26e-05	1.65039	up
Potri.013G098900	2219	871	1215	676	855	680	42.5064	21.6257	24.903	11.7018	17.1404	12.7345	2.3e-05	-1.10166	down
Potri.006G026200	76	71	68	186	180	189	1.14748	1.36979	1.10484	2.57185	2.87724	2.82995	2.58e-05	1.17373	up
Potri.012G069800	922	245	365	272	166	193	8.15156	2.8058	3.45402	2.17707	1.52996	1.6646	2.63e-05	-1.44767	down
Populus_trichocarpa_newGene_836	905	1000	945	546	698	510	47.035	67.4534	52.5541	25.6679	37.9713	25.9196	2.73e-05	-0.886379	down
Potri.005G223200	199	83	66	36	44	25	5.58082	2.98589	1.96274	0.888967	1.29134	0.681327	2.75e-05	-1.88271	down
Potri.008G060200	764	552	516	244	411	157	8.49607	7.96575	6.13741	2.44679	4.78948	1.70126	2.88e-05	-1.32654	down
Potri.016G028700	23	16	32	92	81	68	0.778497	0.696121	1.14818	2.84633	2.8909	2.28283	2.94e-05	1.57991	up
Potri.006G243600	1081	1735	1524	5978	2043	4033	19.9067	41.4342	30.0289	99.6261	39.3986	72.6817	3.2e-05	1.20238	up
Potri.001G431300	306	249	292	119	148	190	9.1749	9.6714	9.36252	3.22731	4.62129	5.54989	3.5e-05	-1.06298	down
Potri.012G069700	931	196	283	146	157	170	8.91187	2.42429	2.89313	1.26129	1.56579	1.59016	3.55e-05	-1.70435	down
Potri.009G095100	20	34	31	186	55	119	0.374422	0.822227	0.624027	3.20608	1.08681	2.2077	3.79e-05	1.81162	up
Potri.011G165900	36	26	10	81	94	123	0.429759	0.396716	0.12275	0.889029	1.19734	1.46561	3.99e-05	1.85568	up
Potri.004G114300	669	242	466	1540	1086	751	10.7664	5.04814	8.01405	22.4309	18.298	11.8193	4.13e-05	1.12302	up
Potri.019G056400	2831	1737	2316	4439	3562	5599	66.725	53.0814	58.4088	94.6532	87.9076	129.118	4.33e-05	0.802826	up
Potri.017G050500	8612	6731	9008	6360	5278	5851	89.6963	90.8983	100.373	59.9053	57.545	59.6069	4.47e-05	-0.665157	down
Potri.015G132900	65	225	142	1304	236	631	2.20268	10.0023	5.2141	40.4952	8.47768	21.1743	4.56e-05	1.99363	up
Potri.018G107500	1586	1327	1648	1299	1020	1035	14.4956	15.7275	16.1107	10.7385	9.75338	9.24835	4.58e-05	-0.639412	down
Potri.001G329100	2547	2406	2978	1751	1990	1470	30.278	37.4032	38.0379	18.982	24.5575	17.1485	4.82e-05	-0.784458	down
Potri.011G018100	33	42	52	153	111	109	1.28452	2.08591	2.15888	5.37143	4.50777	4.12423	5.43e-05	1.34228	up
Potri.001G148900	1512	660	1030	2632	1800	2128	20.7649	11.7445	15.1207	32.6883	25.8676	28.5794	5.58e-05	0.857519	up
Potri.002G175400	537	370	628	1185	730	1023	7.97776	7.13055	9.98358	15.9363	11.3607	14.8772	5.64e-05	0.742907	up
Potri.006G126800	12625	18075	14376	37693	30115	28256	149.792	278.053	182.475	404.471	374.061	327.915	5.8e-05	0.862755	up
Potri.010G181400	126	96	144	313	226	270	0.82037	0.802422	0.998896	1.8467	1.54005	1.72313	5.99e-05	0.951077	up
Potri.001G189500	2068	1142	1318	1026	1005	919	12.4694	8.92499	8.50008	5.59308	6.33974	5.41819	6.29e-05	-0.788962	down
Potri.005G231000	744	487	617	464	376	449	16.3374	13.8771	14.5014	9.21416	8.63586	9.64704	6.47e-05	-0.704551	down
Potri.006G097500	1670	1578	1784	1531	1059	1041	30.0707	36.837	34.3707	24.9418	19.9636	18.3394	6.58e-05	-0.681571	down
Potri.004G086600	293	190	258	644	394	452	13.137	11.0051	12.3407	26.1044	18.4737	19.7993	7.1e-05	0.807132	up
Potri.008G072400	217	192	238	136	77	144	3.42275	3.93436	4.02812	1.93278	1.26036	2.21991	7.19e-05	-1.06531	down
Potri.003G165600	159	30	113	31	16	37	3.65397	0.868403	2.77861	0.634671	0.374772	0.812724	7.66e-05	-1.99196	down
Potri.001G386300	518	286	498	218	267	276	4.41317	3.1533	4.53588	1.67736	2.37952	2.29447	8.12e-05	-0.926087	down
Potri.008G141000	501	480	795	1214	1011	1171	18.774	23.2832	31.8652	41.1207	39.6421	42.918	8.16e-05	0.748698	up
Potri.004G142900	856	1291	1518	3737	1852	2755	16.7426	32.7527	31.7789	66.1383	37.9269	52.7393	8.3e-05	0.947325	up
Potri.003G188100	45	33	19	113	114	94	0.577904	0.5427	0.25531	1.32183	1.53788	1.18966	8.32e-05	1.53066	up
Potri.012G137200	3248	1900	2270	1668	1468	1861	57.2991	43.4646	42.8536	26.6105	27.1107	32.1092	8.8e-05	-0.746643	down
Potri.T071600	101	91	99	322	213	174	4.03021	4.68777	4.2141	11.6652	8.91992	6.81461	9.19e-05	1.07062	up
Potri.010G095500	188	145	186	336	357	366	2.49887	2.49634	2.65158	4.04689	4.97711	4.7655	9.56e-05	0.85224	up
Potri.018G105500	228	184	292	570	359	487	4.85913	5.09828	6.68104	11.0174	8.02886	10.1747	9.94e-05	0.809215	up
Potri.007G077300	148	113	81	56	51	48	7.36011	7.00341	4.1454	2.39353	2.52606	2.19429	0.000107395	-1.33821	down
Potri.009G041100	17290	13754	14893	12723	9057	11820	340.724	351.43	313.984	226.773	186.857	227.831	0.000111903	-0.653446	down
Potri.001G240000	136	149	211	404	298	354	2.31582	3.30344	3.84917	6.24151	5.32576	5.91585	0.000118133	0.888413	up
Potri.007G014200	7020	5348	5330	3498	4469	3537	175.87	173.709	142.84	79.2454	117.211	86.6583	0.000119258	-0.791865	down
Potri.001G293300	830	582	639	390	522	384	11.6986	10.6586	9.69254	4.976	7.69023	5.29069	0.000119872	-0.826073	down
Potri.018G088100	23	12	21	83	74	41	0.219843	0.136405	0.211456	0.71038	0.735171	0.380295	0.000121663	1.6391	up
Potri.006G082500	348	208	306	576	488	563	8.65312	6.7163	8.14086	12.9743	12.714	13.7126	0.000122962	0.738883	up
Potri.019G109600	26	7	15	64	61	50	0.233587	0.079866	0.151334	0.552601	0.612252	0.465341	0.000124807	1.69989	up
Potri.006G134500	1083	1018	1412	886	735	930	17.8721	21.7883	24.9359	13.2209	12.6995	15.0176	0.000124826	-0.652941	down
Potri.003G210001	20	16	31	76	93	56	0.377697	0.394629	0.623153	1.31546	1.86715	1.04232	0.000125408	1.57984	up
Potri.004G140800	18390	13733	17047	11764	12418	10179	242.215	234.518	240.213	140.14	171.227	131.13	0.000130125	-0.691885	down
Potri.001G095800	2269	2624	3292	2374	1329	1922	29.7717	44.6396	46.205	28.1618	18.2519	24.6671	0.000131967	-0.7637	down
Potri.002G128100	1096	800	915	802	567	719	16.9434	16.0196	15.1248	11.2021	9.17464	10.8584	0.000132388	-0.626925	down
Potri.T010800	419	248	349	213	229	175	9.23657	7.09915	8.24802	4.23874	5.29174	3.76571	0.000140095	-0.885367	down
Potri.010G050600	580	357	390	832	1236	762	7.70402	6.14568	5.55887	10.0005	17.1986	9.90879	0.000140543	0.940749	up
Potri.006G060400	1064	772	842	1555	1516	1691	20.85	19.6055	17.6348	27.5547	31.0958	32.4025	0.000141861	0.648681	up
Potri.001G439200	1045	867	1090	638	672	813	17.0908	18.3836	19.0823	9.44013	11.5019	13.0074	0.000142306	-0.678093	down
Potri.013G041600	4872	2988	3122	1928	2442	2540	137.009	108.926	93.9103	49.023	71.8946	69.8448	0.000146494	-0.830368	down
Potri.006G166800	35	95	83	389	313	117	0.748524	2.64709	1.91395	7.58544	7.05452	2.4663	0.000148846	1.69883	up
Potri.017G041700	12396	10725	12553	18638	27842	23936	111.965	125.597	121.295	152.255	263.273	211.463	0.000148951	0.819021	up
Potri.010G208300	100	90	121	289	211	198	2.50492	2.94762	3.2608	6.59334	5.58371	4.88468	0.000154734	0.964991	up
Potri.013G121900	259	294	296	809	375	633	6.325	9.31828	7.72698	17.871	9.59346	15.1253	0.000165172	0.860698	up
Potri.015G103700	748	754	825	641	471	612	10.999	14.3765	12.9759	8.52676	7.24684	8.79975	0.000170912	-0.639934	down
Potri.014G027800	1570	3224	3137	10102	4533	5877	26.7994	71.368	57.2964	156.016	81.0307	98.1563	0.00017098	1.10597	up
Potri.T086701	50	31	7	61	161	275	1.55487	1.2255	0.223422	1.72042	5.23755	8.38777	0.000172116	2.33338	up
Potri.005G237600	766	389	638	1294	839	1307	20.043	13.2045	17.8606	30.6401	22.9957	33.4578	0.000172851	0.758379	up
Potri.017G152800	40	44	50	141	149	89	0.583038	0.875939	0.751693	1.88547	2.38815	1.29626	0.000174003	1.30832	up
Potri.001G248700	125	147	126	52	43	89	1.72182	2.63898	1.85986	0.647895	0.610321	1.20121	0.000178109	-1.32141	down
Potri.010G074700	156	133	250	605	252	419	0.796729	0.878523	1.36482	2.80117	1.35021	2.09461	0.000178804	1.02616	up
Potri.019G049500	494	561	586	1673	666	1218	6.43817	9.48816	8.17946	19.7434	9.09385	15.5522	0.000179513	0.871158	up
Potri.T035100	278	235	249	584	435	429	8.1266	8.91438	7.78383	15.4757	13.3268	12.2868	0.00018177	0.722379	up
Potri.006G055300	333	325	445	301	206	233	1.85779	2.35317	2.65836	1.51968	1.20066	1.2735	0.000182787	-0.779613	down
Potri.005G197700	369	336	327	692	530	685	7.95366	9.39939	7.53888	13.5159	11.9674	14.4728	0.000187446	0.681078	up
Potri.001G293400	2544	2785	2680	5304	4680	4633	59.9691	85.1173	67.5826	113.092	115.531	106.843	0.000195143	0.661924	up
Potri.001G158100	975	684	806	623	544	646	38.305	34.8239	33.8695	22.126	22.3847	24.8243	0.000198765	-0.627928	down
Potri.003G037600	583	646	728	429	353	97	6.40863	9.21165	8.56715	4.27177	4.06646	1.03653	0.000201307	-1.36543	down
Potri.017G141300	789	618	794	622	479	560	2.34883	2.38498	2.52716	1.6732	1.49236	1.61564	0.000209479	-0.599117	down
Potri.006G102500	413	382	390	757	603	777	6.23744	7.47615	6.3021	10.3378	9.536	11.4768	0.000210419	0.648785	up
Potri.001G118200	214	244	280	694	451	389	2.56981	3.80536	3.60006	7.55318	5.6766	4.56945	0.000214773	0.835243	up
Potri.003G195500	24	42	54	157	89	120	0.398599	0.909927	0.95686	2.3828	1.55398	1.96562	0.000216352	1.38002	up
Potri.001G340600	554	462	701	1197	1193	833	7.4464	8.05312	10.0832	14.5634	16.7947	10.9607	0.00021668	0.731379	up
Potri.007G118800	490	392	448	990	640	742	5.35292	5.53041	5.22518	9.81618	7.32196	7.95712	0.000228635	0.627303	up
Potri.013G106200	98	75	98	40	46	43	1.66523	1.66571	1.78775	0.607888	0.815928	0.711103	0.000229947	-1.24382	down
Potri.013G156500	1779	2007	1855	1458	966	1566	40.5473	59.3326	45.2322	30.0541	23.0584	34.917	0.000231858	-0.720575	down
Potri.010G114200	2130	2445	3356	2026	1484	2036	30.8571	45.9365	52.0305	26.5441	22.5066	28.8478	0.000247653	-0.719656	down
Potri.019G100601	371	357	376	658	684	666	14.8095	18.4911	16.0388	23.7567	28.6188	26.0114	0.000249974	0.673999	up
Potri.005G230100	10	7	14	41	35	35	0.202854	0.196012	0.331155	0.823547	0.816102	0.763371	0.000258023	1.6461	up
Potri.017G051100	126	128	80	205	722	243	4.71727	6.21886	3.17916	6.95757	28.3643	8.91874	0.000258927	1.6716	up
Potri.010G244200	19	9	20	74	43	46	0.385855	0.239954	0.440174	1.40908	0.943703	0.9297	0.000261174	1.56321	up
Potri.007G071100	725	678	679	674	349	477	9.76872	11.8501	9.78678	8.20814	4.91278	6.29121	0.000262628	-0.700074	down
Potri.014G116800	18	6	20	54	89	34	0.377148	0.166837	0.456617	1.04141	1.98164	0.710438	0.000262847	1.87654	up
Potri.017G051700	544	413	478	257	363	291	7.63475	7.51031	7.18363	3.26259	5.33699	3.98958	0.000263292	-0.81877	down
Potri.001G134000	7482	5829	7470	12315	11852	11797	191.754	193.67	204.8	285.436	318	295.727	0.000265558	0.610821	up
Potri.015G057800	207	122	213	454	275	374	5.13341	3.90434	5.65713	10.1959	7.13713	9.06512	0.000268747	0.833584	up
Potri.015G098900	515	424	522	1059	724	775	8.02532	8.57832	8.70191	14.9491	11.8356	11.8369	0.000281073	0.604339	up
Potri.001G054800	124	192	145	391	286	366	2.0054	4.02525	2.51054	5.71741	4.83776	5.78956	0.000291483	0.946153	up
Potri.T035300	597	464	576	1145	899	810	17.3977	17.5071	17.9365	30.1672	27.4066	23.0903	0.000291562	0.607228	up
Potri.010G084300	48	70	71	159	193	142	0.475173	0.905404	0.757306	1.42983	2.01295	1.38199	0.000294098	1.19277	up
Potri.004G047100	22361	12989	15061	8235	12863	8846	554.431	417.568	399.507	184.657	333.875	214.518	0.000297872	-0.896136	down
Potri.016G124900	118	47	69	204	210	169	4.90503	2.50634	3.05412	7.67391	9.12107	6.8773	0.000303867	1.15824	up
Potri.004G139700	105	114	162	739	117	454	2.18736	3.08853	3.62276	14.0437	2.56591	9.32375	0.000317779	1.51427	up
Potri.004G114400	264	100	172	546	314	349	4.68212	2.2871	3.2611	8.74373	5.82896	6.03905	0.00031779	0.988288	up
Potri.006G115000	623	415	558	443	245	416	3.93383	3.39925	3.77291	2.53031	1.62	2.56759	0.000318057	-0.732718	down
Potri.010G081000	83	74	101	61	29	32	0.750137	0.857472	0.959535	0.491696	0.264536	0.276055	0.000320319	-1.29656	down
Potri.008G174100	312	269	327	574	597	495	4.38384	4.8992	4.91609	7.29844	8.77655	6.79725	0.000329035	0.69345	up
Potri.018G014500	309	120	210	702	441	332	5.18418	2.59262	3.77282	10.6563	7.75214	5.45131	0.000337943	1.02352	up
Potri.002G025800	370	339	260	759	559	557	6.46906	7.69075	4.86293	11.9985	10.2324	9.52987	0.000338091	0.736638	up
Potri.001G315001	472	335	567	387	252	316	6.49182	5.97116	8.35164	4.81788	3.62842	4.24716	0.000366435	-0.7162	down
Potri.006G111100	261	268	337	230	137	200	2.37098	3.15606	3.27409	1.88817	1.30086	1.77608	0.000373671	-0.82349	down
Potri.004G203000	41	21	39	116	67	97	1.5589	1.04999	1.58217	4.02009	2.67393	3.63935	0.000381377	1.27662	up
Potri.014G069100	89	66	94	170	233	174	1.37967	1.31733	1.56039	2.39557	3.80594	2.64826	0.000394395	1.05191	up
Potri.005G178900	21	17	22	53	62	64	0.347448	0.359586	0.393244	0.797431	1.0733	1.03441	0.0004079	1.3969	up
Potri.004G155300	4773	3701	4262	3699	2376	3509	161.746	162.633	154.53	113.368	84.3067	116.301	0.000412521	-0.614542	down
Potri.019G064800	101	45	65	32	18	38	2.11832	1.20836	1.45212	0.598831	0.384915	0.772165	0.000413101	-1.44005	down
Potri.001G032500	394	256	328	644	608	515	7.86131	6.60051	6.9904	11.6182	12.6996	10.0386	0.000426134	0.675377	up
Potri.012G068100	361	239	333	632	501	524	4.4808	3.84638	4.42363	7.09313	6.50328	6.35561	0.000429661	0.642617	up
Potri.017G013800	53	55	55	159	105	136	1.30234	1.75467	1.43829	3.56254	2.71467	3.28742	0.000432949	1.07985	up
Potri.001G221900	8	23	14	53	40	87	0.334774	1.24989	0.603936	1.98681	1.75004	3.56028	0.000433329	1.7567	up
Potri.013G073300	40	65	53	216	101	132	0.685525	1.43559	0.959232	3.35293	1.81128	2.22096	0.000439417	1.252	up
Potri.004G139600	47	66	79	295	89	189	0.826621	1.5084	1.49955	4.7543	1.64878	3.30436	0.000444006	1.32021	up
Potri.005G078600	131	203	142	349	444	317	3.46822	6.97076	4.00398	8.35332	12.3246	8.20034	0.000444929	1.01577	up
Potri.006G274700	86	68	97	205	153	191	1.15229	1.16944	1.40147	2.48641	2.14875	2.52789	0.000448644	0.935606	up
Potri.012G090400	996	823	1200	1741	2441	1582	12.0024	12.8537	15.4678	18.976	30.7996	18.6503	0.000452365	0.776239	up
Potri.005G084200	122	91	100	330	158	223	3.11909	3.02406	2.73509	7.66732	4.25202	5.60669	0.000460166	0.962034	up
Potri.012G014000	492	502	490	978	744	879	10.6687	14.0928	11.3796	19.2493	16.8958	18.7235	0.000465435	0.599825	up
Populus_trichocarpa_newGene_474	227	205	314	150	146	169	6.33918	7.41682	9.36356	3.79273	4.26366	4.60262	0.000467654	-0.861601	down
Potri.019G040200	497	391	481	272	334	326	7.86205	8.02203	8.15291	3.89042	5.54026	5.0486	0.000474586	-0.725179	down
Potri.004G094100	48	32	22	89	176	77	0.776772	0.667885	0.384097	1.3057	3.0094	1.23454	0.000479797	1.59445	up
Potri.004G041000	1827	1278	1624	1220	843	1398	35.6767	32.3482	33.9203	21.5373	17.2282	26.7062	0.000482938	-0.642954	down
Potri.011G020900	252	331	371	608	574	642	4.81866	8.2249	7.60187	10.5373	11.5111	12.0387	0.000485042	0.734183	up
Potri.013G125300	32	73	48	249	128	113	0.462898	1.39849	0.755468	3.34369	1.98524	1.63612	0.000491797	1.40648	up
Potri.011G002600	212	136	115	338	266	393	1.72486	1.43204	0.995856	2.48133	2.25768	3.12773	0.000502928	0.913192	up
Potri.015G102200	67	114	162	420	228	232	0.381422	0.846482	0.997269	2.1858	1.37305	1.30208	0.000503364	1.1273	up
Potri.005G174000	1881	2287	3014	2122	1537	1456	33.7043	53.1192	57.7703	34.3805	28.8176	25.5203	0.00050832	-0.700188	down
Potri.015G065500	5461	3183	3594	2797	3090	2435	109.052	82.4116	76.7786	50.5149	64.5976	47.5627	0.000510363	-0.722235	down
Potri.006G271800	532	524	757	581	313	392	5.13784	6.55499	7.82062	5.07458	3.1653	3.70444	0.000514138	-0.711439	down
Potri.006G253900	30	31	45	103	84	91	0.254808	0.345623	0.40911	0.794034	0.748006	0.762347	0.000528042	1.19422	up
Potri.010G251800	117	130	140	311	256	235	2.71774	3.90927	3.48035	6.55898	6.24094	5.35519	0.000542104	0.845498	up
Potri.006G278000	21	18	16	59	60	47	0.556345	0.611687	0.462649	1.41915	1.68517	1.22081	0.000551551	1.39838	up
Potri.013G121400	480	804	684	2032	940	1336	10.7896	23.4562	16.4812	41.3858	22.1612	29.4183	0.000553884	0.870054	up
Potri.018G075000	38	53	46	306	47	178	0.798841	1.44899	1.02205	5.82114	1.01612	3.66369	0.000567467	1.66215	up
Potri.019G065000	323	154	177	159	98	114	6.01829	3.70306	3.51233	2.66829	1.90297	2.06517	0.000574601	-1.00864	down
Potri.007G023850	278	144	227	547	285	500	17.7206	11.8832	15.486	31.6024	19.0469	31.2692	0.000581953	0.842418	up
Potri.009G107200	164	119	123	50	89	57	4.45298	4.17416	3.56653	1.21894	2.53643	1.51082	0.000583074	-1.20514	down
Potri.004G153800	113	84	122	261	205	197	1.12121	1.08288	1.29913	2.35787	2.14309	1.92002	0.000584847	0.865118	up
Potri.017G010900	276	323	406	1849	547	465	4.55789	6.9258	7.18862	27.6746	9.46105	7.52553	0.000584964	1.23644	up
Potri.002G256300	28	19	36	106	65	63	0.297082	0.26633	0.417778	1.04812	0.735276	0.674971	0.000602647	1.29397	up
Potri.012G130900	34	130	120	758	101	446	0.959977	4.88258	3.71495	19.8594	3.03539	12.6373	0.000654606	1.88054	up
Potri.009G107300	260	148	210	60	141	88	7.04517	5.17159	6.06775	1.46782	3.98401	2.30911	0.00066753	-1.22108	down
Potri.006G070000	35	15	89	246	94	148	0.405355	0.221725	1.09785	2.58446	1.1422	1.68114	0.000669812	1.62205	up
Potri.001G093100	530	487	416	878	885	800	23.4339	27.9242	19.7082	35.104	40.9537	34.5987	0.000674276	0.643623	up
Potri.003G095700	150	219	168	92	116	83	3.77708	6.90253	4.33076	1.99825	3.04615	2.04298	0.000678808	-1.08707	down
Potri.017G046200	92	125	140	435	257	180	0.926485	1.62638	1.49844	3.96129	2.70527	1.76506	0.000689564	1.05415	up
Potri.001G268600	67	81	52	38	30	10	1.32006	2.07639	1.10232	0.678509	0.618862	0.184724	0.000693831	-1.58465	down
Potri.011G045000	1396	964	1475	1006	631	1146	42.0626	37.6455	48.2476	27.3993	19.8812	33.7673	0.000706393	-0.654037	down
Potri.018G092900	753	530	580	480	424	491	29.7493	27.145	24.4868	17.148	17.5119	18.9428	0.000711614	-0.60358	down
Potri.015G069800	138	142	160	110	76	79	1.20629	1.61415	1.50432	0.867524	0.698567	0.678723	0.000712076	-0.94128	down
Potri.017G032300	304	206	236	391	617	485	5.60775	4.93312	4.65777	6.53127	11.921	8.7592	0.00071607	0.847776	up
Potri.010G067900	97	113	200	491	286	214	0.987915	1.4911	2.17359	4.56613	3.05293	2.12486	0.000734987	1.05801	up
Potri.006G090600	362	339	434	775	548	646	7.12623	8.65617	9.14402	13.8059	11.2975	12.436	0.000737447	0.591462	up
Potri.017G080700	448	360	378	354	174	293	10.9271	11.3827	9.88345	7.82336	4.43209	6.98394	0.000740613	-0.750219	down
Potri.006G082700	23	32	36	65	150	79	0.435554	0.799914	0.743854	1.13777	3.04296	1.49964	0.000754736	1.53554	up
Potri.017G100600	18	4	14	59	30	36	0.348303	0.096101	0.281478	1.04129	0.600863	0.694614	0.000763129	1.59988	up
Potri.010G210800	49	21	24	98	79	81	1.19825	0.655387	0.613737	2.19399	2.03568	1.94607	0.000804009	1.27468	up
Potri.018G100500	204	175	223	415	406	312	7.05936	7.8294	8.26425	13.0133	14.7335	10.5532	0.000818987	0.72754	up
Potri.002G063500	923	674	719	451	657	408	8.58253	8.13217	7.1557	3.79567	6.40575	3.7242	0.000882212	-0.771645	down
Potri.013G079600	367	385	413	366	170	269	3.48789	4.74694	4.20935	3.14803	1.69553	2.50449	0.00089152	-0.76516	down
Potri.012G054100	30	12	18	75	67	41	1.00997	0.512325	0.633962	2.33043	2.42081	1.3782	0.000892042	1.43112	up
Potri.008G066400	183	287	327	184	145	167	1.84868	3.75899	3.85535	2.13793	1.52684	1.64856	0.000892964	-0.898722	down
Potri.010G080900	1031	650	691	588	612	489	38.201	31.2152	27.3819	19.7044	23.7184	17.7321	0.000903657	-0.66463	down
Potri.011G016400	364	307	392	580	721	599	3.95843	4.32725	4.57054	5.71307	8.22494	6.37704	0.000907318	0.66789	up
Potri.004G209600	328	182	256	427	645	451	9.09827	6.53098	7.61728	10.7275	18.7724	12.2542	0.000923683	0.847614	up
Potri.010G077400	387	431	605	424	261	326	3.71113	5.36976	6.21768	3.67843	2.62663	3.06349	0.000932986	-0.705084	down
Potri.013G143900	313	314	442	795	485	660	5.92288	7.70094	8.949	13.6343	9.62802	12.225	0.000941469	0.650276	up
Potri.016G055400	14	25	31	149	51	52	0.139998	0.327975	0.328509	1.36589	0.538795	0.506287	0.000944507	1.58105	up
Potri.002G200500	366	157	230	520	523	438	6.32688	3.51189	4.26285	8.13845	9.47291	7.41831	0.00095496	0.817268	up
Potri.003G207000	518	378	535	857	880	712	10.8538	10.2515	11.9891	16.2411	19.3118	14.5821	0.000972197	0.601454	up
Potri.006G275800	570	585	754	621	373	449	3.45257	4.59769	4.88575	3.40145	2.36273	2.66238	0.000988897	-0.618519	down
Potri.015G027600	15	23	32	133	86	34	0.24891	0.50944	0.583199	2.04892	1.53872	0.556453	0.000999089	1.62473	up
Potri.006G030200	1578	1324	882	6586	2011	1802	40.2389	43.7491	24.0385	151.891	53.6839	44.9486	0.00100993	1.18068	up
Potri.014G089700	12	7	15	36	32	40	0.293309	0.200848	0.384581	0.801153	0.82529	0.979087	0.00101751	1.48137	up
Potri.004G015800	29	18	30	92	37	103	0.474432	0.381201	0.515871	1.35772	0.61924	1.64932	0.00103776	1.38169	up
Potri.001G340400	1169	743	1252	1803	2061	1647	14.1091	11.6234	16.1596	19.6751	26.0397	19.4432	0.00107531	0.642902	up
Potri.005G107300	151	118	106	424	163	274	4.188	4.2339	3.14736	10.6601	4.72863	7.45627	0.001089	0.960668	up
Potri.013G032300	624	669	630	587	342	521	9.21039	12.8047	9.9453	7.84081	5.28549	7.52877	0.00111783	-0.632516	down
Potri.007G020500	35	44	28	95	106	87	0.665828	1.0866	0.552318	1.63792	2.11659	1.618	0.0011356	1.22206	up
Potri.019G015100	182	242	292	629	363	433	3.30702	5.70833	5.69894	10.3762	6.92022	7.72999	0.00113978	0.766201	up
Potri.008G026700	398	215	246	148	145	225	6.08274	4.26235	4.01897	2.04229	2.32129	3.35673	0.00115788	-0.89909	down
Potri.015G134600	518	490	661	1126	686	1154	7.23796	8.87084	9.8797	14.2221	10.0211	15.7697	0.00117535	0.622507	up
Potri.001G305800	566	340	385	292	328	246	6.9138	5.38047	5.0338	3.22061	4.19138	2.93438	0.00118802	-0.743953	down
Potri.013G053001	24	33	51	95	92	98	0.454727	0.816296	1.06333	1.68699	1.87786	1.86966	0.00120669	1.20887	up
Potri.015G103100	28	36	30	93	77	75	0.219664	0.358132	0.245228	0.655973	0.631802	0.571394	0.00120924	1.16701	up
Potri.002G154100	121	82	138	292	200	202	1.23623	1.09373	1.50286	2.71189	2.1457	2.01724	0.00121239	0.833044	up
Potri.013G041700	1101	1015	1109	833	579	1019	35.7942	42.7898	38.5756	24.486	19.678	32.3887	0.00121534	-0.61271	down
Potri.009G003800	71	44	98	137	175	181	2.26084	1.80243	3.35942	3.96915	5.90697	5.68022	0.00123505	1.0602	up
Potri.003G124700	601	565	772	598	363	520	8.49363	10.3438	11.6631	7.6339	5.358	7.17802	0.0012522	-0.595836	down
Potri.006G014066	576	320	473	899	839	659	6.03746	4.34484	5.31004	8.53287	9.21112	6.76577	0.00128401	0.637714	up
Potri.018G120400	1359	1068	1252	709	689	1189	27.1979	27.7214	26.8031	12.8221	14.4324	23.2815	0.00128615	-0.689099	down
Potri.009G094001	40	11	29	77	65	82	1.13317	0.446547	0.960667	2.17222	2.11954	2.52627	0.00128979	1.32453	up
Potri.018G015800	182	137	182	349	274	300	2.43809	2.08829	2.38088	3.81227	3.59426	3.8695	0.0013004	0.690155	up
Potri.012G091700	478	358	445	361	307	296	4.61448	4.47935	4.59901	3.14921	3.09835	2.79088	0.00132344	-0.598477	down
Potri.009G041700	616	521	656	982	1157	919	11.5477	12.6518	13.1467	16.635	22.6981	16.8408	0.0013437	0.597282	up
Potri.001G344100	364	236	258	521	527	482	7.08611	5.9577	5.36778	9.19109	10.764	9.1886	0.0013735	0.65729	up
Potri.017G068600	35	46	45	18	7	27	0.690048	1.23697	0.899141	0.345835	0.336237	0.616471	0.00138981	-1.49638	down
Potri.018G068400	55	57	70	158	122	125	0.93	1.25038	1.26342	2.41102	2.15004	2.06453	0.00140663	0.950621	up
Potri.006G171700	107	202	186	576	425	224	1.25589	3.07267	2.33529	6.13301	5.23534	2.57938	0.0014124	1.06909	up
Potri.013G022300	255	217	242	232	115	122	2.15052	2.37285	2.1868	1.77097	1.01381	1.00257	0.00141475	-0.831091	down
Potri.005G038100	339	296	289	544	543	525	3.0518	3.4595	2.78165	4.43731	5.12248	4.62493	0.00141896	0.612628	up
Potri.017G118800	47	50	70	214	105	102	0.781853	1.08251	1.24521	3.25564	1.82625	1.66865	0.0014862	1.10512	up
Potri.004G138000	76	74	119	193	181	193	1.87003	2.35683	3.1426	4.30107	4.68183	4.66637	0.00148866	0.892356	up
Potri.009G110800	6628	3547	3851	2219	3827	2289	176.379	122.36	109.637	53.3999	106.598	59.5679	0.00149693	-0.8878	down
Potri.002G048666	37	26	19	78	100	55	0.280754	0.248068	0.153907	0.534961	0.792282	0.404873	0.00150806	1.32828	up
Potri.014G101500	41	71	91	179	152	157	0.418488	0.935741	0.998624	1.66417	1.63261	1.57499	0.00150936	1.05733	up
Potri.T093800	119	28	40	16	23	25	1.00696	0.30385	0.355517	0.119415	0.202629	0.204936	0.00152545	-1.66882	down
Potri.010G232700	363	217	327	241	193	203	3.66161	2.83105	3.53439	2.19874	2.03261	2.00156	0.00154522	-0.689665	down
Potri.009G067800	2291	1023	1427	4775	2478	2289	27.5731	15.9624	18.373	51.988	30.7285	26.515	0.00155129	0.80856	up
Potri.003G034600	387	237	282	585	543	469	9.91523	7.88545	7.72988	13.5746	14.578	11.7673	0.00156745	0.639117	up
Potri.004G064500	3678	4539	5413	3018	2032	4240	71.7406	114.802	112.97	53.2423	41.4999	80.9081	0.0015696	-0.764436	down
Potri.015G092900	924	864	1005	873	474	805	13.5582	16.4438	15.7833	11.5931	7.27716	11.5543	0.00159036	-0.593474	down
Potri.016G071800	57	36	57	144	99	100	0.60613	0.494232	0.651326	1.39104	1.1114	1.04254	0.00165307	0.99964	up
Potri.001G232000	24	32	39	126	62	72	0.546119	0.941149	0.956006	2.59933	1.47889	1.61172	0.00166665	1.21786	up
Potri.006G232900	12286	10203	12983	21804	14265	28441	190.904	205.554	215.821	306.407	232.036	432.253	0.00169174	0.663597	up
Potri.001G361500	305	320	356	273	183	259	3.73154	5.07253	4.66455	3.02075	2.33871	3.09959	0.00170171	-0.667543	down
Potri.002G101500	124	41	88	42	38	38	3.32367	1.41115	2.5156	1.01587	1.05736	0.99651	0.00170542	-1.2509	down
Potri.009G083100	74	47	43	255	157	66	2.95086	2.42631	1.80845	9.21852	6.58121	2.57685	0.00171303	1.32513	up
Potri.001G454300	661	702	924	1764	1018	1214	7.02389	9.67169	10.4966	16.9495	11.3206	12.6144	0.00172524	0.586379	up
Potri.010G062600	50	51	72	145	97	156	1.11817	1.50666	1.76951	3.01227	2.31808	3.5181	0.00175336	0.998678	up
Potri.016G116400	5045	3380	4373	6340	7351	8092	77.6809	67.4915	72.0383	88.3028	118.514	121.878	0.00176799	0.602679	up
Potri.019G071900	201	159	156	343	314	298	4.61446	4.72549	3.83997	7.12999	7.55643	6.71126	0.00178928	0.696194	up
Potri.019G072800	228	282	382	212	198	190	2.23509	3.57529	4.00208	1.87348	2.02731	1.81889	0.00179242	-0.766116	down
Potri.011G167000	2164	2379	2886	2264	1309	2097	29.5059	39.4815	39.0476	25.9622	17.853	27.2201	0.00182351	-0.60879	down
Potri.001G299500	342	219	332	661	395	515	9.75635	8.10751	10.1524	17.0702	11.8008	14.3821	0.00185708	0.617512	up
Potri.008G132700	176	162	240	487	314	294	2.15479	2.56459	3.137	5.39297	4.01944	3.51318	0.00187853	0.715344	up
Potri.010G010700	375	277	382	222	250	262	10.0764	9.63223	10.9638	5.39434	7.01729	6.88636	0.00193335	-0.664647	down
Potri.016G124700	196	140	204	438	320	258	3.86572	3.57025	4.30081	7.81527	6.6019	4.96582	0.00193526	0.717848	up
Potri.004G057300	50	48	58	133	107	107	1.90566	2.41009	2.3923	4.65821	4.32866	4.03086	0.00194897	0.953387	up
Potri.005G246100	16594	24645	16308	13523	11505	15533	235.993	454.434	248.122	173.933	171.277	216.066	0.0019618	-0.735341	down
Potri.006G221800	620	327	335	728	1111	701	15.39	10.524	8.87419	16.3447	28.863	17.0223	0.00196558	0.840554	up
Potri.010G200200	1123	1350	1526	1388	655	966	6.52571	10.1701	9.49198	7.29722	3.98272	5.49106	0.00196843	-0.647574	down
Potri.015G027800	11	22	20	70	45	44	0.218749	0.562313	0.412992	1.24524	0.93375	0.845179	0.00198534	1.34872	up
Potri.001G258100	3983	2845	3352	5002	6194	6127	80.0042	74.0858	72.0237	90.8747	130.239	120.384	0.00200674	0.601242	up
Potri.004G045300	2007	1084	1174	1068	1107	836	14.8666	10.4119	9.29987	7.15548	8.58042	6.05744	0.00200768	-0.670522	down
Potri.014G145100	54	172	299	1612	156	600	0.996508	4.14953	5.95413	27.1309	3.02132	10.9135	0.00202196	1.86811	up
Potri.017G142500	563	531	751	601	261	472	7.92427	9.68672	11.3117	7.64434	3.84443	6.49679	0.002036	-0.690726	down
Potri.009G157700	94	109	83	63	53	43	1.64726	2.47254	1.55385	0.997534	0.974563	0.740778	0.00203893	-1.06209	down
Potri.015G081300	76	49	70	202	83	179	1.1933	0.996347	1.17942	2.89111	1.3686	2.77431	0.00204349	1.03675	up
Potri.006G274032	228	266	341	265	153	140	6.45571	9.77579	10.3593	6.80845	4.5293	3.88292	0.00207213	-0.804331	down
Potri.008G027600	137	166	130	186	587	331	3.45503	5.44173	3.52466	4.26201	15.5622	8.20701	0.00208033	1.20106	up
Potri.T141700	43	32	33	96	76	85	0.573725	0.554101	0.466209	1.16637	1.06221	1.12313	0.00208184	1.05283	up
Potri.002G095400	22	13	13	60	38	39	0.187037	0.144723	0.124302	0.499332	0.365389	0.346831	0.00208229	1.30408	up
Potri.009G140800	170	39	60	55	23	27	2.32468	0.692386	0.872188	0.680385	0.325702	0.355619	0.002135	-1.53884	down
Potri.T024600	39	25	37	103	45	131	0.71191	0.602332	0.72692	1.72272	0.870121	2.37313	0.00214059	1.25983	up
Potri.002G004500	1816	765	1065	759	802	909	28.9509	15.8118	18.1645	10.9436	13.3754	14.1728	0.00225282	-0.71465	down
Potri.005G232300	53	46	52	21	32	16	0.441684	0.496225	0.464367	0.156745	0.275128	0.128124	0.00225423	-1.29671	down
Potri.015G139500	38	40	44	114	81	90	0.617407	0.850983	0.770135	1.70019	1.39295	1.43919	0.00225906	1.01345	up
Potri.017G094100	413	450	567	434	243	385	4.5505	6.42697	6.68534	4.32753	2.79733	4.14397	0.00228564	-0.64683	down
Potri.001G221800	18	22	90	185	66	210	0.507587	0.813689	2.80119	4.88267	2.02123	5.99605	0.00232069	1.63074	up
Potri.008G200000	191	125	135	299	304	253	5.92144	5.01286	4.4606	8.39019	9.85626	7.67321	0.00235684	0.746094	up
Potri.004G192900	56	39	44	33	20	13	0.760911	0.683732	0.638032	0.400826	0.282159	0.173415	0.00237053	-1.27684	down
Potri.003G174200	92	28	52	195	105	130	1.08228	0.412436	0.660248	2.10225	1.30292	1.50697	0.00237294	1.1374	up
Potri.001G040300	183	107	130	93	74	91	9.57488	7.24478	7.23477	4.36474	4.04701	4.6285	0.00245322	-0.885725	down
Potri.007G051200	66	77	91	147	227	151	2.30452	3.49961	3.40966	4.67899	8.38189	5.19252	0.00245767	0.995716	up
Potri.019G094600	28	0	27	79	109	49	0.27617	0	0.289102	0.721151	1.15977	0.48201	0.00246975	2.01167	up
Potri.006G227500	76	59	80	142	179	137	0.935418	0.92668	1.04476	1.57008	2.3028	1.63928	0.0024764	0.923087	up
Potri.012G041800	265	225	302	450	653	391	4.56772	4.91912	5.40311	6.89421	11.4802	6.46577	0.00247867	0.756367	up
Potri.003G134100	381	323	471	627	878	598	5.63016	6.1772	7.45601	8.40683	13.6136	8.65882	0.00248517	0.68096	up
Potri.016G039500	47	17	48	102	138	64	0.774654	0.361911	0.837094	1.53068	2.38971	1.0385	0.00252515	1.30678	up
Potri.008G188300	12	12	26	69	30	51	0.197978	0.251499	0.46101	1.0414	0.516759	0.817273	0.00257822	1.36635	up
Potri.012G037200	192	148	226	367	352	298	1.75784	1.74604	2.24351	3.04161	3.40801	2.66173	0.00258157	0.667211	up
Potri.001G340300	464	267	445	696	713	588	5.79071	4.31162	5.93792	7.85295	9.31412	7.17828	0.00267544	0.600597	up
Potri.004G222500	489	538	621	527	308	440	5.876	8.4203	8.00888	5.74231	3.88096	5.1866	0.00270114	-0.590057	down
Potri.008G150200	10	18	25	57	54	41	0.118349	0.287233	0.332493	0.636646	0.701069	0.490181	0.00270157	1.31712	up
Potri.002G257300	41	26	39	89	78	78	0.810544	0.668928	0.776645	1.63626	1.62992	1.54168	0.0027522	1.02572	up
Potri.016G120700	823	417	530	373	488	278	11.1327	7.30414	7.66775	4.56307	6.90857	3.67769	0.0027735	-0.785416	down
Potri.006G000900	311	344	388	732	589	494	3.41036	4.89096	4.5429	7.25949	6.75996	5.29767	0.0028173	0.592481	up
Potri.001G158200	302	186	218	198	140	151	4.50917	3.60064	3.47675	2.68039	2.17978	2.19772	0.0028334	-0.722486	down
Potri.006G084200	24	3	26	49	52	65	0.431292	0.06653	0.508308	0.823504	1.00629	1.18175	0.00283646	1.51215	up
Potri.003G143300	83	45	94	148	180	147	4.11746	2.88069	4.99106	6.69693	9.4269	7.17396	0.00286371	0.9457	up
Potri.001G192800	52	36	61	84	142	125	1.78751	1.59993	2.25716	2.64733	5.17308	4.25365	0.00287086	1.08923	up
Potri.016G062600	486	560	629	581	277	399	2.34263	3.50225	3.24386	2.5356	1.39595	1.88366	0.00287838	-0.648471	down
Potri.008G013800	37	30	37	104	112	52	0.674048	0.71531	0.728901	1.7337	2.16385	0.928851	0.00288999	1.18353	up
Potri.005G055300	57	52	84	162	142	113	0.835825	0.99051	1.33128	2.17384	2.2148	1.63668	0.00290644	0.923863	up
Potri.006G164400	297	302	398	605	625	495	2.28632	3.01172	3.27474	4.2117	5.03895	3.72483	0.00291816	0.606233	up
Potri.T116500	30	39	41	215	32	130	0.515321	0.864018	0.746748	3.36205	0.57893	2.18978	0.00292363	1.49426	up
Potri.018G132500	85	87	95	217	185	145	0.907505	1.19898	1.08397	2.10955	2.06797	1.51893	0.0029398	0.832653	up
Potri.003G165700	85	21	53	35	14	17	2.01365	0.632161	1.33108	0.742212	0.336569	0.375291	0.00295406	-1.44632	down
Potri.014G122000	13828	9435	10511	6882	6913	10716	343.12	303.533	279.033	154.437	179.577	260.081	0.00305927	-0.638332	down
Potri.010G114300	102	66	113	293	120	198	1.52179	1.30271	1.91056	4.12988	1.97081	3.03603	0.00308164	0.906054	up
Potri.018G054800	323	218	268	574	360	463	7.25133	6.3946	6.45038	11.6768	8.47047	10.1922	0.00312585	0.587077	up
Potri.006G028000	3202	3691	3281	12764	4717	4590	81.658	122.051	89.5103	294.394	125.917	114.478	0.00316294	0.848659	up
Potri.008G132600	50	78	95	209	131	159	1.62007	3.26918	3.27107	6.12588	4.44374	5.04378	0.00320534	0.938273	up
Potri.012G044500	178	134	214	353	284	300	1.51398	1.47708	1.94525	2.72239	2.53436	2.50241	0.00321629	0.647365	up
Potri.011G076400	176	297	328	804	335	567	3.92653	8.6252	7.84888	16.3066	7.85456	12.4169	0.0032399	0.83883	up
Potri.009G134700	341	294	289	227	209	248	3.99643	4.40311	3.71017	2.46137	2.61913	2.85542	0.00327227	-0.627428	down
Potri.017G012100	596	747	662	3629	848	893	10.0914	16.3953	11.9893	55.5917	15.0275	14.7819	0.00331827	1.12179	up
Potri.001G272000	46	71	95	209	118	160	0.766813	1.5278	1.70008	3.17489	2.06196	2.61998	0.00335086	0.974662	up
Potri.013G103900	101	56	85	241	105	182	2.75396	1.97119	2.47383	5.94336	2.9944	4.85161	0.00338431	0.916563	up
Potri.001G093600	129	109	103	81	43	82	1.90067	2.08207	1.6324	1.07803	0.661283	1.17794	0.00338695	-0.941953	down
Potri.010G105200	23	9	0	48	53	35	0.173847	0.090218	0	0.33712	0.430309	0.267083	0.00343245	1.90289	up
Potri.001G145200	92	31	73	174	120	146	1.21653	0.534143	1.02678	2.08479	1.66617	1.88949	0.00348269	0.997182	up
Potri.015G108100	490	441	682	1319	572	1076	15.9469	18.6253	23.7426	38.8494	19.4885	34.2713	0.00348281	0.659783	up
Potri.016G043700	50	48	56	118	106	106	1.25606	1.56839	1.52006	2.70521	2.80543	2.6285	0.00354965	0.9046	up
Potri.013G144800	227	212	320	226	127	181	2.12216	2.56941	3.19642	1.90781	1.23752	1.65332	0.00357609	-0.715133	down
Potri.009G083300	114	68	61	316	244	83	4.99658	3.84784	2.85403	12.5595	11.2172	3.55146	0.00357956	1.20364	up
Potri.009G095400	9	45	27	124	46	126	0.148509	0.958348	0.462729	1.84304	0.78278	2.02661	0.0035809	1.57548	up
Potri.015G111000	387	234	276	213	235	160	6.15303	4.81997	4.69411	3.06613	3.90695	2.48107	0.00359756	-0.729777	down
Potri.001G154200	410	235	327	528	448	765	7.54286	5.60894	6.44613	8.79589	8.62508	13.777	0.00361753	0.666784	up
Potri.008G073800	688	1813	2465	1455	468	824	10.204	34.8925	39.1558	19.5198	7.27153	11.9418	0.00363473	-1.12241	down
Potri.014G117100	153	288	379	792	386	582	3.36585	8.18726	8.91089	15.7382	8.88485	12.5125	0.00364196	0.862434	up
Potri.014G092800	232	112	140	437	343	210	6.86905	4.30658	4.43063	11.7203	10.6509	6.08404	0.00364774	0.850063	up
Potri.010G246500	277	262	292	252	168	204	2.60888	3.20001	2.94327	2.15041	1.66047	1.88015	0.00368154	-0.62289	down
Potri.010G042100	758	358	598	1192	1048	755	10.8331	6.6323	9.1383	15.4183	15.6827	10.5608	0.00369761	0.63873	up
Potri.001G330501	80	71	96	56	42	48	1.34368	1.55177	1.73643	0.854346	0.729539	0.779082	0.00370834	-0.953162	down
Potri.017G083300	298	184	238	458	359	416	8.18279	6.53468	6.98615	11.3614	10.3141	11.073	0.00371363	0.590451	up
Potri.012G071100	17	29	46	67	85	92	0.203961	0.475972	0.617908	0.76732	1.13173	1.173	0.0037247	1.22654	up
Potri.013G103700	113	56	92	256	100	237	9.38272	6.0317	8.1799	19.2672	8.63406	19.2294	0.00375767	0.979351	up
Potri.017G054800	349	215	233	493	408	476	7.19488	5.74281	5.12755	9.18283	8.78668	9.58872	0.00377819	0.602982	up
Potri.011G106400	1836	904	953	726	1001	721	15.1601	9.67135	8.41828	5.41944	8.64792	5.82277	0.00378351	-0.741511	down
Potri.010G221900	300	364	456	934	366	1037	3.92018	6.1882	6.37689	11.0719	5.01438	13.2957	0.00378942	0.828893	up
Potri.010G216000	128	86	128	206	221	220	2.35249	2.02996	2.50204	3.42238	4.23508	3.95322	0.00380448	0.750061	up
Potri.014G193832	448	280	374	363	198	258	26.6059	21.549	23.7861	19.4946	12.3216	14.9815	0.00381377	-0.631517	down
Potri.017G086200	229	225	192	130	160	139	4.04222	5.14891	3.62767	2.07416	2.9589	2.40074	0.00381556	-0.778359	down
Potri.010G005400	198	194	164	183	80	99	2.35092	2.98079	2.0828	1.95848	0.994288	1.1447	0.00384448	-0.861154	down
Potri.008G159100	405	35	295	132	82	49	3.80479	0.416995	2.96416	1.12115	0.799747	0.4443	0.00386506	-1.62079	down
Potri.014G078000	201	222	196	556	242	419	2.65302	3.80101	2.76895	6.65822	3.34868	5.42432	0.00386907	0.73236	up
Potri.009G065600	55	73	112	192	217	130	0.490011	0.85098	1.07301	1.56542	2.04605	1.14076	0.00389631	0.985816	up
Potri.003G065400	244	174	196	124	138	151	3.74129	3.45821	3.20516	1.72055	2.21812	2.25483	0.00391139	-0.7471	down
Potri.009G035100	76	68	99	58	43	41	1.02952	1.19137	1.44039	0.714839	0.609859	0.535617	0.00391511	-0.969608	down
Potri.010G233200	24	36	38	105	61	77	0.361091	0.711251	0.62097	1.45289	0.97759	1.15881	0.0039327	1.0802	up
Potri.001G467000	592	646	768	491	402	641	4.92342	6.96467	6.8385	3.69501	3.50164	5.2189	0.00394829	-0.586724	down
Potri.T051100	168	109	174	230	463	247	3.01558	2.51763	3.32798	3.72525	8.69561	4.33763	0.00395475	0.930095	up
Potri.015G010000	11	26	19	88	29	62	0.363834	1.18746	0.696209	2.84221	1.05764	2.16977	0.00398063	1.40084	up
Potri.016G098900	125	153	284	648	219	406	3.01267	4.79764	7.35959	14.2257	5.55411	9.6378	0.00400908	0.944212	up
Potri.002G085800	25	19	15	50	57	48	0.299086	0.291975	0.196199	0.556673	0.729579	0.580908	0.00401421	1.20572	up
Potri.001G100000	128	80	99	272	150	189	1.65354	1.33703	1.36024	3.17717	2.02955	2.38102	0.00407455	0.786013	up
Potri.019G037700	32	15	9	52	55	52	1.22517	0.73236	0.336286	1.76904	2.17895	1.91892	0.00412982	1.32569	up
Potri.006G015300	1217	1166	1230	663	1143	642	16.3049	20.2628	17.6307	8.03705	16.0334	8.41492	0.00414037	-0.721183	down
Potri.001G237700	31	27	25	81	66	54	0.656102	0.744219	0.56014	1.57466	1.49099	1.14185	0.00415632	1.07117	up
Potri.014G082700	235	169	260	339	498	371	10.6795	9.95988	12.6549	13.9118	23.7206	16.5046	0.00417335	0.711682	up
Potri.009G107500	124	91	99	54	78	36	3.01301	2.87063	2.57375	1.1705	1.97294	0.84119	0.00418281	-1.06503	down
Potri.002G011700	24	19	37	83	79	44	0.268181	0.278631	0.442268	0.854091	0.941781	0.486024	0.00418471	1.1844	up
Potri.005G146700	50	60	60	24	35	29	0.888942	1.37421	1.14331	0.385172	0.650859	0.505159	0.00421614	-1.13203	down
Potri.005G256100	141	94	143	270	192	237	2.224	1.9137	2.40172	3.84655	3.17117	3.6603	0.0042788	0.697017	up
Potri.005G089000	182	106	179	275	302	274	2.2602	1.78052	3.09126	3.24634	3.85381	3.41903	0.00427996	0.704447	up
Potri.019G099900	28	10	6	52	46	36	0.259455	0.113784	0.059543	0.447072	0.454052	0.334148	0.00429585	1.42296	up
Potri.017G032100	51	49	70	40	31	16	0.893065	1.11337	1.31445	0.633113	0.561553	0.264692	0.00430418	-1.1625	down
Potri.006G249900	13	8	32	59	35	58	0.112824	0.090377	0.301708	0.465142	0.320434	0.509778	0.00431301	1.33548	up
Potri.007G087300	64	82	83	189	136	150	1.30841	2.17017	1.80638	3.48209	2.89483	2.98534	0.00437359	0.83515	up
Potri.004G144800	307	193	198	96	156	171	5.12383	4.1794	3.54115	1.45313	2.7289	2.78648	0.00441663	-0.877244	down
Potri.002G074700	184	147	220	311	304	352	3.02947	3.33487	3.98142	4.81969	5.23112	5.89063	0.00442549	0.63388	up
Potri.019G064700	69	25	41	31	13	19	1.39217	0.635402	0.879952	0.56107	0.269336	0.368024	0.00444125	-1.28684	down
Potri.008G094200	252	229	243	630	302	396	3.23424	3.7951	3.33685	7.30497	4.0573	4.97138	0.00444379	0.645313	up
Potri.005G127800	75	116	100	258	182	173	1.43865	2.90706	2.05906	4.52056	3.69883	3.27893	0.00444887	0.843813	up
Potri.001G014200	22	14	21	45	81	33	0.73447	0.612092	0.725035	1.35319	2.85398	1.07351	0.00445246	1.33295	up
Potri.016G035300	20	31	37	122	46	71	0.213085	0.423228	0.425426	1.1825	0.517803	0.744163	0.00449987	1.19137	up
Potri.011G156600	29	33	30	88	68	63	0.712546	1.05502	0.786174	1.9649	1.76293	1.51238	0.00452217	1.03741	up
Potri.002G035200	74	66	58	206	132	100	1.43538	1.48788	1.23754	3.57899	2.41643	1.95395	0.00471269	0.923835	up
Potri.016G041200	495	639	666	596	229	469	7.65006	10.928	9.3869	8.36998	3.15647	7.10018	0.00471632	-0.723796	down
Potri.002G125900	232	139	278	163	141	131	5.40986	4.24436	6.92399	3.48107	3.49235	3.01652	0.00481426	-0.746847	down
Potri.017G118600	224	72	44	41	60	33	4.17266	1.71864	0.8596	0.675344	1.16946	0.586058	0.00485588	-1.47758	down
Potri.011G016000	24	27	52	76	103	76	0.523114	0.757329	1.20983	1.47985	2.35164	1.60597	0.00489797	1.14371	up
Potri.009G095300	20	40	19	106	39	94	0.348263	0.924116	0.359902	1.73685	0.724623	1.66233	0.00499675	1.31795	up
Potri.001G307700	95	104	82	60	37	69	0.846917	1.12386	0.776008	0.480853	0.329927	0.597821	0.00504388	-0.980363	down
Potri.003G076900	138	72	117	333	203	146	1.59721	1.07538	1.45253	3.49913	2.46498	1.65216	0.00504922	0.864184	up
Potri.002G039100	135	63	61	37	44	52	2.62918	1.58931	1.26679	0.661079	0.878967	0.98659	0.00505811	-1.12083	down
Potri.018G105400	163	109	188	333	198	323	3.28536	2.85527	4.06083	6.06913	4.18074	6.36363	0.00508976	0.699114	up
Potri.011G166400	132	161	214	163	65	91	0.884987	1.39905	1.53374	0.986353	0.449886	0.594602	0.00512917	-0.906215	down
Potri.016G054700	228	149	277	478	314	354	1.67748	1.42168	2.18548	3.18853	2.42331	2.54851	0.00516426	0.619941	up
Potri.004G067800	60	148	94	297	451	117	1.93687	6.25333	3.26855	8.7811	15.4657	3.73371	0.00518558	1.30634	up
Potri.006G027000	49	47	82	317	49	166	1.1658	1.44365	2.08284	6.81245	1.21132	3.86057	0.00518955	1.31676	up
Potri.001G007000	224	88	129	302	381	219	4.93384	2.51425	3.04042	6.03423	8.79953	4.71982	0.00521149	0.889381	up
Potri.013G145301	70	45	65	42	28	32	1.0927	0.898452	1.08016	0.587962	0.446153	0.480967	0.0052333	-1.00874	down
Potri.006G008300	353	159	235	151	84	216	10.4403	6.08306	7.43834	4.03734	2.58083	6.26101	0.00524968	-0.908021	down
Potri.005G031532	94	93	107	47	49	77	1.3898	1.78927	1.69014	0.623985	0.750079	1.1126	0.00530925	-0.951293	down
Potri.014G159900	217	109	137	76	93	109	4.9838	3.24879	3.36103	1.56766	2.2389	2.44201	0.00539042	-0.892379	down
Potri.004G150700	206	187	206	424	323	292	2.21726	2.61163	2.37007	4.13391	3.64561	3.07908	0.00540798	0.590387	up
Potri.010G102400	74	37	96	131	154	154	2.30814	1.49799	3.2272	3.71687	5.06092	4.72352	0.00546759	0.937248	up
Potri.T159100	265	209	211	265	896	404	2.26187	2.31951	1.929	2.05002	8.02862	3.38127	0.00549207	1.07181	up
Potri.T035000	9	25	41	114	49	65	0.245508	0.886599	1.20123	2.88181	1.43621	1.76836	0.00554716	1.36011	up
Potri.009G141700	212	82	66	17	66	55	5.8499	2.91402	1.93767	0.425541	1.89331	1.48782	0.0055846	-1.48855	down
Potri.001G029400	77	75	111	72	39	47	1.12973	1.41908	1.7408	0.951314	0.59284	0.667536	0.00559404	-0.945454	down
Potri.006G277800	188	145	214	289	434	288	3.26487	3.26878	3.9772	4.54516	7.91797	4.90906	0.00563226	0.732906	up
Potri.016G079600	642	1099	1272	2555	1261	2054	9.02922	20.048	19.1464	32.5307	18.5755	28.281	0.00565069	0.720003	up
Potri.014G170500	337	226	239	224	194	165	7.01351	6.08307	5.31001	4.20406	4.21667	3.34733	0.00568835	-0.648145	down
Potri.016G022000	2276	854	1939	497	1450	571	48.743	23.7163	44.4309	9.62599	32.5175	11.951	0.00577131	-1.091	down
Potri.005G175600	92	111	155	0	23	67	2.92698	4.58539	5.2885	0	0.739899	2.08612	0.00584224	-2.13116	down
Potri.009G142200	125	55	46	24	44	35	3.05563	1.71697	1.18491	0.512665	1.11227	0.839291	0.00584453	-1.27267	down
Potri.014G074200	106	44	52	204	131	115	2.60758	1.3898	1.34213	4.48441	3.33349	2.74709	0.00589816	0.964807	up
Potri.003G024200	79	86	93	190	161	153	1.13878	1.59901	1.43369	2.48064	2.42192	2.15261	0.0059023	0.762923	up
Potri.006G044400	67	28	76	211	85	112	3.28842	1.76358	4.03277	9.449	4.41174	5.4164	0.0059102	1.05239	up
Potri.010G153500	6666	6936	7305	7070	3047	5989	122.541	165.327	143.673	117.552	58.6396	107.689	0.00604572	-0.613113	down
Potri.014G133500	143	169	271	501	256	367	1.12372	1.72112	2.70167	4.25606	2.33426	3.35067	0.00606318	0.728174	up
Potri.013G121300	95	74	91	207	129	166	2.19954	2.23122	2.26201	4.36459	3.12822	3.76766	0.00610403	0.743389	up
Potri.010G173400	224	199	215	205	114	146	2.44345	2.8121	2.51024	2.02264	1.29711	1.5581	0.00611361	-0.673975	down
Potri.016G132666	166	191	199	542	198	381	10.563	15.8071	13.588	31.2618	13.1706	23.7461	0.00616133	0.763825	up
Potri.010G234600	206	226	267	198	146	172	4.63748	6.60644	6.42976	4.02815	3.43989	3.78985	0.00617768	-0.644773	down
Potri.001G015500	91	141	162	359	268	187	0.959333	1.93201	1.83818	3.44328	2.97867	1.94068	0.00623985	0.826018	up
Potri.002G180300	33	36	29	160	76	41	0.432544	0.611441	0.36465	1.89854	1.0534	0.477405	0.00625075	1.24443	up
Potri.005G078700	25648	23512	26097	38298	56476	35413	273.721	325.341	297.961	369.655	630.987	369.658	0.00625443	0.625774	up
Potri.002G248900	73	58	94	231	112	131	1.23146	1.26494	1.70396	3.55835	1.99971	2.18527	0.00626275	0.859004	up
Potri.001G102400	1650	998	1196	841	1163	830	49.5675	38.8476	38.4184	22.8411	36.5558	24.3675	0.00626787	-0.59322	down
Potri.005G001700	528	597	777	401	542	461	5.50701	8.0811	8.67178	3.78459	5.91723	4.70303	0.00627763	-0.611129	down
Potri.014G096801	531	373	429	415	202	388	11.4621	10.4411	9.90637	8.10531	4.55848	8.19453	0.00627851	-0.619291	down
Potri.017G043500	94	81	75	53	49	50	3.68598	4.08184	3.15065	1.86632	2.00225	1.89353	0.0063112	-0.912211	down
Potri.004G036200	16	26	36	128	31	74	0.276591	0.580031	0.655208	2.01316	0.560476	1.25988	0.0063125	1.31483	up
Potri.011G076500	91	152	143	354	208	229	1.84788	4.0051	3.09391	6.51219	4.41407	4.55352	0.00631796	0.794244	up
Potri.011G053901	15	15	24	44	43	49	0.228335	0.315653	0.410156	0.638807	0.72304	0.779872	0.00631946	1.14468	up
Potri.012G092900	118	96	143	90	63	82	2.28909	2.40312	2.9547	1.56791	1.27341	1.54817	0.00635371	-0.796445	down
Potri.016G039600	25	13	16	37	51	49	0.40885	0.262586	0.275671	0.558896	0.875671	0.78863	0.00641829	1.17868	up
Potri.006G169700	33	45	49	116	65	114	0.454844	0.799896	0.727329	1.44965	0.941429	1.54393	0.00642373	0.990416	up
Potri.001G235500	828	426	699	462	547	429	21.9279	14.828	20.0002	11.0385	15.2425	11.1438	0.0064584	-0.592906	down
Potri.013G012200	36	18	18	63	65	48	0.548582	0.341897	0.284415	0.873612	1.05007	0.721606	0.00652526	1.11247	up
Potri.005G108400	125	166	194	490	211	280	1.48253	2.56642	2.4654	5.27605	2.6234	3.26482	0.00653289	0.771848	up
Potri.010G223400	102	76	80	58	58	30	1.04811	1.01059	0.872992	0.532481	0.623951	0.29676	0.00654186	-1.00581	down
Potri.010G061900	86	45	51	24	35	35	2.53691	1.69059	1.59596	0.61554	1.06638	0.996616	0.00657958	-1.1073	down
Potri.006G132600	246	211	222	226	134	138	5.20306	5.79402	5.01574	4.32292	2.97073	2.85503	0.00665546	-0.663569	down
Potri.002G219900	188	222	325	130	209	92	2.13816	3.27641	3.96339	1.33982	2.49226	1.0207	0.00668684	-0.92879	down
Potri.010G050500	322	166	226	492	380	363	4.09546	2.72982	3.07003	5.66174	5.05143	4.50677	0.00670405	0.609347	up
Potri.010G178200	52	80	66	151	190	106	0.817432	1.65197	1.12703	2.18376	3.17313	1.65577	0.00670876	0.974916	up
Potri.005G037801	105	134	146	415	108	403	2.23167	3.69092	3.30491	7.96825	2.39254	8.37298	0.00671007	1.01263	up
Potri.002G093300	364	734	714	2567	515	1543	6.01346	17.055	12.7344	37.963	8.90043	24.9543	0.0067218	1.05771	up
Potri.004G214100	52	89	88	171	160	152	0.922075	2.04631	1.67636	2.74427	2.97658	2.63601	0.00678159	0.864506	up
Potri.001G015600	133	207	281	561	395	286	1.32805	2.6836	3.00302	5.06675	4.12951	2.79336	0.00679813	0.781446	up
Potri.004G007500	1428	1043	1124	680	765	1214	19.8423	18.7947	16.6983	8.54548	11.1306	16.4965	0.00682045	-0.609275	down
Potri.005G102400	93	76	108	68	48	60	1.68339	1.78848	2.09818	1.11237	0.908421	1.06897	0.00682858	-0.848271	down
Potri.008G214800	506	281	371	229	339	124	20.7429	14.9301	16.3007	8.50599	14.5473	4.94494	0.00686781	-0.886021	down
Potri.005G100000	37	29	38	109	61	66	0.640433	0.65679	0.71656	1.7406	1.11642	1.13137	0.00695007	0.968508	up
Potri.004G223300	119	76	108	44	66	67	3.87796	3.12844	3.7649	1.30114	2.18592	2.20667	0.00703027	-0.929366	down
Potri.006G016100	56	42	52	99	113	99	1.22768	1.27278	1.5839	2.30895	2.70187	2.13386	0.00710651	0.876363	up
Potri.001G044500	549	282	377	245	291	320	7.07182	4.70756	5.19058	2.85455	3.9272	4.02799	0.0071079	-0.652953	down
Potri.002G142800	244	129	239	101	161	114	6.26119	4.29843	6.58303	2.34498	4.33813	2.8701	0.00715038	-0.838397	down
Potri.T004950	131	103	105	266	227	156	1.27121	1.21306	0.914926	2.25659	2.23779	1.24392	0.00715901	0.740241	up
Potri.001G030750	291	420	391	364	151	274	2.0979	3.93031	3.01495	2.3788	1.13634	1.93032	0.00716983	-0.733808	down
Potri.010G004200	51	24	32	114	40	124	0.921977	0.552939	0.615657	1.87768	0.759094	2.20336	0.00722366	1.16847	up
Potri.002G026500	172	149	145	309	218	303	3.55702	3.9873	3.19982	5.77078	4.71878	6.11731	0.00724251	0.626076	up
Potri.002G167100	107	101	89	186	251	157	1.17951	1.51802	1.09335	2.53947	4.04892	2.34794	0.00726118	0.82087	up
Potri.004G184600	93	50	64	21	52	10	1.58954	1.11501	1.16466	0.31911	0.936961	0.162233	0.00727483	-1.43378	down
Potri.003G134900	56	55	48	162	103	84	0.52997	0.679107	0.491142	1.40075	1.03235	0.787066	0.00734016	0.910078	up
Potri.019G018500	444	463	563	1071	506	1018	9.39451	11.1269	12.6413	17.964	9.82213	20.9001	0.0073497	0.594977	up
Potri.001G183800	62	63	73	178	120	108	0.831	1.10252	1.0484	2.16849	1.68959	1.42939	0.00736602	0.822734	up
Potri.008G210800	36	40	42	6	30	6	1.70923	2.48474	2.17991	0.2453	1.50102	0.245185	0.00738785	-1.61074	down
Potri.009G019300	1489	2353	2673	8217	2017	4535	55.9661	114.708	107.546	279.483	79.4032	166.813	0.00742588	0.9032	up
Potri.005G033200	19	16	17	68	35	33	0.37007	0.410004	0.366018	1.32478	0.762708	0.649837	0.00746739	1.15978	up
Potri.002G251400	258	244	235	228	87	197	6.74343	8.26688	6.57544	5.38979	2.37295	5.04907	0.00757197	-0.761386	down
Potri.008G157900	20	0	23	59	33	55	1.10882	0	1.34356	3.00946	1.92152	3.04407	0.00757406	1.62192	up
Potri.008G088800	76	80	97	48	43	62	2.01257	2.7323	2.73554	1.14345	1.17522	1.60361	0.00758217	-0.918438	down
Potri.005G243000	302	496	670	1227	775	758	3.00082	6.38651	7.10572	11.0354	8.05472	7.35805	0.00758915	0.685808	up
Potri.001G048900	43	44	35	31	16	19	0.276192	0.363941	0.24027	0.178154	0.107273	0.118596	0.00759387	-1.11012	down
Potri.014G102501	72	21	89	143	139	130	1.91376	0.700349	2.53208	3.46638	3.87633	3.40029	0.00762069	1.03877	up
Potri.005G185400	107	71	89	283	108	169	1.72998	1.48381	1.52744	4.14303	1.82691	2.66206	0.00762658	0.841491	up
Potri.009G002200	59	84	135	386	135	151	0.947595	1.74862	2.3268	5.63534	2.28232	2.38599	0.00765663	1.02237	up
Potri.001G298900	25	22	33	83	50	53	0.231952	0.255857	0.326309	0.690009	0.477844	0.478014	0.00768989	1.00736	up
Potri.007G043100	35	70	54	37	13	32	0.649646	1.67899	1.07546	0.625106	0.24737	0.585299	0.00774484	-1.21313	down
Potri.002G169800	702	690	764	773	313	594	8.03631	10.2538	9.36514	8.01351	3.74604	6.65287	0.0077839	-0.595503	down
Potri.016G099300	1291	799	864	1343	2079	1625	31.5582	25.3045	22.5818	29.6829	53.2025	38.834	0.00781708	0.622272	up
Potri.008G220700	36	20	55	123	38	140	0.545288	0.395677	0.896297	1.70627	0.60404	2.10291	0.00794354	1.23763	up
Potri.010G172400	195	283	267	862	262	467	2.808	5.27803	4.10617	11.2307	3.93917	6.5768	0.00807132	0.822074	up
Potri.008G140000	22	16	42	80	49	64	0.483252	0.455802	0.971642	1.58738	1.21877	1.33508	0.00811301	1.07866	up
Potri.016G064300	53	66	72	169	95	136	0.595125	0.968478	0.900257	1.75803	1.12685	1.51781	0.00813131	0.840772	up
Potri.010G032800	587	494	592	1748	479	1098	17.0379	18.5893	18.3636	45.9076	14.5464	31.1854	0.00817467	0.742027	up
Potri.006G273966	244	190	247	193	149	173	9.87958	9.99723	10.737	7.06734	6.31974	6.87783	0.00819156	-0.595366	down
Potri.011G112400	130	114	138	242	212	223	1.66369	1.89374	1.89884	2.81259	2.8534	2.80294	0.00819893	0.633575	up
Potri.T071500	246	262	267	195	180	211	1.67896	2.32782	1.95109	1.20716	1.28825	1.40898	0.0083029	-0.602431	down
Potri.002G029300	151	169	183	136	115	105	2.02288	2.94464	2.63259	1.6518	1.61002	1.37752	0.00836455	-0.70284	down
Potri.018G072500	42	18	37	90	65	64	0.515787	0.287725	0.488506	1.00354	0.830831	0.772392	0.00839738	0.994479	up
Potri.003G205100	94	50	62	165	127	120	2.04131	1.41886	1.44241	3.26644	2.89359	2.56502	0.00843126	0.813663	up
Potri.011G129100	31	2	23	65	26	101	1.26754	0.053967	0.999221	2.43531	1.11781	4.07872	0.00845716	1.62238	up
Potri.009G148700	44	15	28	66	67	69	0.65555	0.290916	0.44561	0.893039	1.04873	1.01788	0.00849735	1.05628	up
Potri.018G116100	174	225	286	546	383	319	2.5131	4.22055	4.41476	7.14256	5.79577	4.51703	0.00852105	0.649848	up
Potri.019G030200	19	19	28	44	76	45	0.397237	0.519408	0.637852	0.861849	1.72735	0.953641	0.00861492	1.16206	up
Potri.010G228500	10	24	21	56	36	57	0.176876	0.590254	0.422168	0.968242	0.719315	1.0593	0.00863388	1.2015	up
Potri.017G032700	509	316	337	516	840	677	8.86437	7.14757	6.28447	8.13143	15.342	11.5449	0.00864057	0.657465	up
Potri.008G114700	47	46	58	17	27	35	0.801655	1.00571	1.05222	0.261342	0.475251	0.575533	0.00867937	-1.10277	down
Potri.010G196400	1014	275	427	174	456	200	25.1039	8.77543	11.2849	3.82427	11.7505	4.7927	0.00871236	-1.13296	down
Potri.010G034300	374	241	356	190	293	175	4.82047	4.0281	4.90408	2.21731	3.95231	2.20721	0.00874498	-0.707617	down
Potri.017G085300	68	58	132	509	40	307	1.67954	1.87265	3.51651	11.4798	1.03043	7.47767	0.0087484	1.47039	up
Potri.008G118000	32	15	18	41	62	56	0.62702	0.366204	0.36888	0.728992	1.27486	1.07828	0.00879422	1.13523	up
Potri.015G104400	140	54	70	54	49	43	2.47878	1.23165	1.31484	0.861258	0.891886	0.735256	0.00883162	-1.01714	down
Potri.003G052900	50	49	53	147	61	132	1.19044	1.49954	1.35571	3.18253	1.51486	3.07915	0.00886625	0.931039	up
Potri.011G002200	46	43	41	159	48	113	0.705484	0.853983	0.677187	2.22813	0.768506	1.71401	0.00888093	1.05067	up
Potri.018G019800	647	176	165	214	171	148	14.509	5.11171	3.94182	4.33847	4.01159	3.24913	0.0088883	-1.04951	down
Populus_trichocarpa_newGene_788	11	25	31	84	45	50	0.355865	1.10094	1.10308	2.57048	1.58862	1.66048	0.00890297	1.17865	up
Potri.001G360200	98	87	180	268	195	231	0.739505	0.855672	1.46017	1.84079	1.55007	1.71588	0.00890841	0.740231	up
Potri.015G064300	96	116	153	106	32	81	1.64227	2.58197	2.81355	1.64613	0.563898	1.35584	0.00891387	-0.977444	down
Potri.001G135500	26	23	35	88	49	58	0.397983	0.457696	0.57157	1.2168	0.779112	0.869648	0.00893658	1.00234	up
Potri.016G054400	190	199	222	339	380	326	4.18559	5.69161	5.24835	6.77037	8.79347	7.04812	0.00893821	0.588167	up
Potri.005G218600	158	126	179	144	86	95	2.0741	2.13969	2.51294	1.7054	1.17184	1.21792	0.00895469	-0.714872	down
Potri.015G081500	24	18	43	100	34	85	0.334601	0.315978	0.637825	1.26233	0.489935	1.1572	0.00896298	1.15069	up
Potri.004G202500	196	142	199	116	133	125	5.94719	5.57237	6.47357	3.17937	4.22571	3.72436	0.00899251	-0.691045	down
Potri.007G028400	144	99	143	125	69	56	2.57289	2.30415	2.74422	2.02755	1.28026	0.981355	0.00900598	-0.83386	down
Potri.005G185900	308	240	270	271	141	212	2.90742	2.94121	2.73497	2.31786	1.39721	1.96771	0.00903346	-0.605276	down
Potri.010G056500	20	17	23	69	31	49	0.153077	0.165457	0.188429	0.485275	0.250359	0.372268	0.00907036	1.08938	up
Potri.008G151800	38	23	67	127	70	98	0.74409	0.584526	1.42312	2.29197	1.46072	1.89643	0.00910765	1.01566	up
Potri.003G112400	86	101	101	158	179	222	1.73961	2.64868	2.20401	2.91402	3.81767	4.43283	0.00917333	0.764974	up
Potri.004G180900	90	45	93	242	87	169	1.66563	1.08497	1.8462	4.0671	1.68132	3.07451	0.00920832	0.917826	up
Potri.006G173500	90	206	171	503	317	220	1.08933	3.2443	2.21986	5.52554	4.01858	2.6022	0.00922793	0.898787	up
Potri.004G060900	69	28	55	11	25	33	1.0442	0.569412	0.928263	0.155525	0.400152	0.508218	0.00924118	-1.26271	down
Potri.004G058100	203	212	323	565	326	401	1.92029	2.61033	3.27744	4.85268	3.23768	3.72382	0.00934584	0.595497	up
Potri.015G087700	10608	3067	2753	1990	4095	860	178.221	66.7993	49.4704	30.2304	72.0249	14.1309	0.00936351	-1.34034	down
Potri.006G074900	117	121	143	299	179	221	2.64794	3.53055	3.41627	6.09103	4.2188	4.86005	0.00941247	0.658408	up
Potri.002G162400	42	87	134	284	165	158	0.605802	1.88575	2.258	4.76901	3.08167	2.53701	0.00951714	0.978274	up
Potri.001G367600	4	7	33	98	30	34	0.104051	0.264879	1.04458	2.65197	0.927807	0.988999	0.0095346	1.64879	up
Potri.004G101600	15	12	42	70	41	69	0.40169	0.449554	1.25568	1.79357	1.19759	1.89325	0.00958812	1.19692	up
Potri.013G133900	66	62	102	178	133	138	0.853696	1.04104	1.4057	2.08263	1.80758	1.76995	0.00961169	0.770255	up
Potri.001G077200	33	7	23	73	45	44	0.379422	0.100843	0.278533	0.751634	0.538516	0.486999	0.00961518	1.1871	up
Potri.003G047700	149	127	188	262	243	299	5.69028	6.28341	7.68513	9.0574	9.69393	11.161	0.00991318	0.611025	up
