# Supplementary material for: The Glutathione S-Transferase PtGSTF1 Improves Biomass Production and Salt Tolerance through Regulating Xylem Cell Proliferation, Ion Homeostasis and Reactive Oxygen Species Scavenging in Poplar
Source: Int J Mol Sci. 2022 Sep 25;23(19):11288. doi: 10.3390/ijms231911288 (PMC9569880; doi:10.3390/ijms231911288)
Supplement: Supplementary file 1 [file ijms-23-11288-s001.zip › Table S3.xls]

## Sheet: Table S3
Table S3. DEGs between PtGSTF1-OE and WT at salt treatment.
#ID	SWT1_Count	SWT2_Count	SWT3_Count	SG1_Count	SG2_Count	SG3_Count	SWT1_FPKM	SWT2_FPKM	SWT3_FPKM	SG1_FPKM	SG2_FPKM	SG3_FPKM	Pvalue	log2FC	regulated
Potri.001G239650	0	0	13	327	203	230	0	0	1.10557	22.5057	16.7131	21.3077	4.62e-25	5.78143	up
Potri.T172400	72	42	68	0	0	0	3.43508	2.07613	3.45278	0	0	0	2.48e-22	-8.93527	down
Potri.017G150400	0	0	0	55	48	33	0	0	0	3.64946	3.76692	2.91526	1.45e-19	8.47755	up
Potri.T039300	20	30	25	238	230	166	0.199158	0.314812	0.266274	2.07624	2.40389	1.94688	2.88e-19	3.02482	up
Potri.009G083300	524	273	310	1063	1295	1191	21.2199	11.4947	13.311	36.5092	53.2032	55.0968	4.33e-13	1.68583	up
Potri.006G027800	4295	2131	2651	12659	7989	7411	98.9953	51.1302	64.8604	247.475	186.882	195.147	2.66e-12	1.5913	up
Potri.009G118800	140	93	130	484	371	729	1.66927	1.15146	1.64845	4.94906	4.50167	10.0752	7.87e-12	2.14358	up
Potri.006G030300	926	642	649	2822	1791	1321	16.9263	12.2067	12.5832	43.7487	33.2207	27.574	1.77e-11	1.36036	up
Potri.006G028000	13808	10570	12296	42596	28434	20961	323.995	258.279	306.281	847.694	677.095	561.872	1e-10	1.26603	up
Potri.017G046200	500	514	693	1906	1306	1058	4.62563	4.95143	6.81496	14.9808	12.2815	11.1918	1.34e-10	1.26073	up
Potri.001G015600	623	764	873	2384	1706	1408	5.72578	7.32049	8.52036	18.5988	15.9263	14.7959	1.45e-10	1.22057	up
Potri.004G155400	69	177	122	798	473	403	2.20609	5.92963	4.17377	21.8212	15.4872	14.8371	2.44e-10	2.09481	up
Potri.006G173500	408	438	593	1542	963	1414	4.54855	5.08667	7.03037	14.608	10.9192	18.0425	2.54e-10	1.4155	up
Potri.006G171700	289	478	596	1311	1502	1890	3.13389	5.39628	6.8526	12.059	16.5285	23.4081	3.93e-10	1.77697	up
Potri.013G033200	534	242	190	1496	1177	814	11.1886	5.26182	4.20923	26.586	25.024	19.4852	4.08e-10	1.81904	up
Potri.006G030200	5820	3982	3700	13888	10253	7960	136.56	97.2827	92.159	276.381	244.147	213.352	9.23e-10	1.20436	up
Potri.002G033600	475	468	634	1441	1358	2718	9.3711	9.63267	13.2893	24.1532	27.2337	61.3538	1.07e-09	1.83092	up
Potri.001G015500	414	447	591	1460	1015	922	4.04417	4.54364	6.13067	12.1103	10.076	10.2971	2.35e-09	1.17121	up
Potri.009G083100	429	165	231	757	924	931	15.7962	6.3133	9.01324	23.6618	34.5391	39.1907	4.08e-09	1.68149	up
Potri.011G008700	5	6	9	44	44	40	0.040209	0.053191	0.081769	0.332315	0.398994	0.41464	2.58e-08	2.62616	up
Potri.001G363400	11	10	20	77	57	101	0.154759	0.149345	0.295305	0.933236	0.821075	1.65182	4.91e-08	2.50504	up
Potri.001G240900	739	713	689	1294	1565	1567	13.0479	13.1092	12.9249	19.3932	28.0583	31.6209	4.92e-08	1.03988	up
Potri.018G014800	5410	3249	3762	12057	8541	6481	103.103	64.4645	76.0962	194.878	165.186	141.102	1.03e-07	1.0777	up
Potri.008G116500	115	66	152	246	503	1221	1.25618	0.756352	1.77605	2.29561	5.62012	15.3587	2.38e-07	2.64835	up
Potri.008G094200	269	233	240	711	486	417	3.17101	2.8633	3.00032	7.11998	5.81323	5.62305	2.43e-07	1.06888	up
Potri.006G221800	1343	1139	1264	2539	2113	2088	30.6675	27.078	30.6459	49.1867	48.9842	54.4989	2.49e-07	0.817913	up
Potri.001G239700	21	6	5	81	49	57	1.63294	0.423993	0.353429	5.53636	3.99937	5.19862	2.5e-07	2.51372	up
Potri.006G232400	2600	1367	1817	1300	844	698	47.6776	26.139	37.0591	19.2966	14.9931	13.9482	3.02e-07	-1.06904	down
Potri.T039900	8	26	14	97	73	68	0.130205	0.455114	0.246887	1.38415	1.2445	1.31009	5.06e-07	2.23885	up
Potri.013G157400	7	7	27	73	73	117	0.101196	0.101855	0.432095	0.954683	1.14361	2.07267	5.59e-07	2.67658	up
Potri.007G021300	4053	1157	2406	8891	10101	4936	75.0965	22.3139	47.3107	139.715	189.941	104.478	6.24e-07	1.63021	up
Potri.008G066400	505	338	580	261	199	189	5.16803	4.24693	6.54011	2.05649	1.8737	2.00805	7.2e-07	-1.16613	down
Potri.001G015300	3	13	0	54	40	38	0.019815	0.127037	0	0.445442	0.395341	0.421473	1.05e-06	2.95237	up
Potri.001G113100	810	327	910	1738	1620	2150	14.1847	5.95205	16.9075	25.8033	28.7902	43.013	1.1e-06	1.44025	up
Potri.008G086700	344	247	357	690	588	690	8.78959	6.58161	9.67843	14.9593	15.2636	20.1501	1.1e-06	1.03985	up
Potri.004G199900	391	396	333	1375	567	732	11.0704	11.6706	10.0171	33.0419	16.2863	23.6812	1.31e-06	1.18774	up
Potri.009G083000	52	14	28	111	128	133	1.79518	0.480264	1.00443	3.25177	4.47563	5.23921	2.44e-06	1.99752	up
Potri.003G193500	161	286	392	775	697	713	3.32958	6.18873	8.63734	13.6548	14.7092	16.9271	2.45e-06	1.33995	up
Potri.003G067600	130	216	209	903	389	352	1.20746	2.10214	2.0654	7.15622	3.68842	3.7538	2.93e-06	1.46598	up
Potri.T129800	1611	1202	1271	954	885	616	22.9602	17.8276	19.2237	11.5217	12.7937	10.0234	4.62e-06	-0.77326	down
Potri.006G166700	52	49	77	181	195	129	1.0169	1.01227	1.62739	3.05098	3.93554	2.92773	4.8e-06	1.46157	up
Potri.001G381000	12	4	17	64	37	54	0.23995	0.083662	0.350951	1.08927	0.746157	1.23501	5.45e-06	2.19597	up
Potri.019G028800	321	170	172	79	23	75	6.81013	3.75515	3.87379	1.41485	0.483279	1.803	5.6e-06	-1.90899	down
Potri.019G075300	72	54	42	290	159	103	0.994924	0.773364	0.610482	3.40928	2.23575	1.62063	5.78e-06	1.63717	up
Potri.010G123500	194	192	170	443	501	279	3.55038	3.64159	3.2855	6.86555	9.29627	5.81458	6.54e-06	1.09045	up
Potri.008G057100	278	183	195	653	343	457	6.31342	4.33465	4.69885	12.5974	7.90614	11.875	7.15e-06	1.11217	up
Potri.006G030000	2591	1808	1842	5199	4503	2530	59.9468	43.5658	45.2418	102.038	105.748	66.8671	8.89e-06	0.917236	up
Potri.008G171000	1240	1283	1260	2533	1918	1964	34.6069	37.2813	37.3138	59.9614	54.3069	62.5977	9.04e-06	0.722858	up
Potri.001G051600	82	62	103	163	238	388	1.46417	1.15418	1.95828	2.47572	4.32144	7.9442	1.01e-05	1.71227	up
Potri.008G135800	263	219	90	1103	674	269	1.90786	1.65637	0.686806	6.79006	4.96423	2.22775	1.05e-05	1.74403	up
Potri.016G047900	592	203	387	97	184	113	8.93371	3.18	6.19192	1.24255	2.81935	1.94191	1.26e-05	-1.57119	down
Potri.015G028700	564	552	566	384	343	231	12.5697	12.8071	13.4057	7.26554	7.76385	5.88319	1.42e-05	-0.862532	down
Potri.004G030700	657	399	628	936	1133	1532	11.3539	7.1677	11.5209	13.6954	19.8624	30.3876	1.42e-05	1.12007	up
Potri.004G067800	599	593	486	1927	700	1177	18.0601	18.6174	15.5564	49.3017	21.4028	40.5607	1.55e-05	1.12253	up
Potri.008G060200	1547	945	1223	594	691	716	15.8387	10.0727	13.298	5.15874	7.18145	8.37052	1.6e-05	-0.888572	down
Potri.011G115000	163	143	162	275	353	686	2.88507	2.62885	3.03419	4.13987	6.34311	13.9094	1.81e-05	1.53141	up
Potri.001G084000	979	1332	1583	4517	2015	2243	12.6326	17.9043	21.6827	49.4435	26.3873	33.069	1.92e-05	1.09065	up
Potri.005G107300	363	305	333	577	675	583	9.27918	8.11652	9.04346	12.5065	17.5143	17.0262	2.12e-05	0.857847	up
Potri.016G057400	158	243	217	493	647	313	3.37239	5.40642	4.93561	8.9563	14.0615	7.64313	2.34e-05	1.17616	up
Potri.017G010900	1876	1065	1320	5178	2577	1859	28.5688	16.8809	21.334	66.865	39.8213	32.3313	2.44e-05	1.09993	up
Potri.008G027600	3079	3099	3064	6073	4442	7786	71.8238	75.2821	75.8864	120.157	105.171	207.502	2.56e-05	0.984102	up
Potri.004G167500	266	113	186	295	514	1684	3.44349	1.52391	2.55143	3.24144	6.77418	24.9865	2.68e-05	2.25107	up
Potri.001G051500	40	18	33	69	115	124	0.660006	0.2952	0.578503	0.968556	1.92968	2.33477	2.84e-05	1.78137	up
Potri.005G104700	100	108	62	297	183	195	1.74186	1.95566	1.14736	4.41179	3.24406	3.90178	2.88e-05	1.27091	up
Potri.013G101000	160	76	66	185	234	1810	3.06852	1.50966	1.34304	2.99821	4.54992	39.7166	2.9e-05	3.02747	up
Potri.008G029700	67	207	58	376	402	374	1.53629	4.94631	0.91389	7.30578	9.36306	9.79388	3.07e-05	1.74209	up
Potri.010G074700	158	135	150	356	310	237	0.74056	0.661223	0.748694	1.41991	1.48071	1.27088	3.23e-05	0.984555	up
Potri.009G053300	365	529	416	1156	777	631	6.45353	9.74474	7.81912	17.3684	13.9539	12.7632	3.32e-05	0.897975	up
Potri.013G100800	69	34	43	107	109	575	1.53257	0.769603	1.00919	2.01818	2.46723	14.6816	3.45e-05	2.54754	up
Potri.014G116800	286	215	527	567	964	1480	5.64116	4.41842	11.0497	9.49376	19.3216	33.3807	3.57e-05	1.59116	up
Potri.004G084100	188	185	210	424	370	327	4.14648	4.25102	4.92953	8.02231	8.38002	8.28255	3.82e-05	0.905189	up
Potri.017G012100	4174	2103	3098	10652	6243	3893	65.0357	34.1241	51.2385	140.773	98.7274	69.3002	4.04e-05	1.08106	up
Potri.004G123600	5614	4244	6380	10896	7908	13659	44.1696	34.7744	53.2882	72.7128	63.1451	122.775	4.08e-05	1.00258	up
Potri.006G027000	82	138	200	344	316	458	1.78275	3.13981	4.64035	6.39018	7.0066	11.4468	4.48e-05	1.39785	up
Potri.010G217800	1955	1427	1579	2835	2780	2520	57.8666	43.9961	49.6123	71.1863	83.5211	85.2147	4.51e-05	0.694246	up
Potri.004G216700	3125	836	3171	933	1009	808	80.9319	22.5311	87.1597	20.4929	26.5082	23.8999	4.56e-05	-1.37905	down
Potri.014G149900	42	34	20	74	111	117	1.26008	1.07189	0.631241	1.90069	3.39104	4.01922	5.44e-05	1.66119	up
Potri.013G157200	19	36	87	145	156	279	0.310971	0.643183	1.5802	2.117	2.72726	5.48965	5.99e-05	2.03755	up
Potri.009G073500	817	863	728	546	506	456	6.93868	7.61034	6.56804	3.93032	4.36701	4.43482	6.1e-05	-0.708979	down
Potri.004G214100	192	294	209	535	400	497	3.13597	5.01022	3.62954	7.42272	6.64387	9.29003	6.18e-05	1.00584	up
Potri.016G079600	357	754	347	1907	824	1022	4.61364	10.1627	4.76063	20.9481	10.8292	15.116	6.21e-05	1.27552	up
Potri.018G075900	4898	4554	6010	2885	3791	2405	52.6678	50.994	68.6045	26.3051	41.3676	29.5332	6.9e-05	-0.798639	down
Potri.008G027900	1001	946	1005	1830	1345	2611	22.5716	22.2106	24.0564	35.0134	30.775	67.2715	7.18e-05	0.978744	up
Potri.006G006000	4777	4372	3807	7398	7810	6072	51.7501	49.323	43.7841	67.9718	85.8651	75.1459	7.26e-05	0.685981	up
Potri.003G154600	794	847	681	1799	1087	1126	10.3691	11.5171	9.44644	19.9299	14.4109	16.7945	7.45e-05	0.734192	up
Potri.002G217900	78	44	37	11	12	20	1.03854	0.611071	0.525712	0.122055	0.157558	0.292948	7.78e-05	-1.86176	down
Potri.011G165900	81	83	50	220	164	135	0.906746	0.964624	0.588209	2.0989	1.87032	1.73226	8.02e-05	1.22598	up
Potri.001G315001	754	512	872	330	458	350	9.56023	6.75555	11.7294	3.54643	5.88468	5.06461	9.35e-05	-0.920076	down
Potri.002G227700	589	532	488	387	347	225	21.9197	20.6298	19.2806	12.2027	13.0816	9.56246	9.47e-05	-0.795941	down
Potri.016G112000	546	437	639	448	188	163	7.35363	6.131	9.14137	5.11987	2.5656	2.49542	0.000101757	-1.10616	down
Potri.017G011900	1079	550	861	2711	1633	951	17.9235	9.51416	15.1893	38.2066	27.5369	18.041	0.000103358	1.01819	up
Potri.011G076500	80	65	67	197	121	179	1.48013	1.25919	1.32924	3.13023	2.2938	3.81522	0.000107122	1.20512	up
Potri.001G380000	792	26	890	67	113	47	19.2561	0.656262	22.9706	1.37833	2.77361	1.30555	0.000113384	-2.91326	down
Potri.002G228400	24	11	22	50	57	73	0.248254	0.113665	0.248543	0.442755	0.614727	0.884503	0.000122002	1.66457	up
Potri.001G431300	759	439	585	403	370	243	20.9156	12.5867	17.1179	9.41293	10.3356	7.65033	0.000122024	-0.847557	down
Potri.007G050600	2478	2657	2374	3896	4593	3951	32.4077	36.187	32.9509	43.2105	60.9572	59.0267	0.000128683	0.706591	up
Potri.005G076100	156	115	84	18	55	36	3.39669	2.59987	1.95084	0.324288	1.21242	0.89561	0.00013262	-1.68648	down
Potri.004G041000	4227	2100	3593	1708	2251	1461	75.9576	39.2929	68.5358	26.0295	41.0426	29.9825	0.000133676	-0.884391	down
Potri.018G040500	59	37	69	11	22	17	0.71183	0.45857	0.8857	0.110866	0.260978	0.223257	0.000135021	-1.71819	down
Potri.010G127400	642	612	651	494	389	328	7.81296	8.01239	8.42316	5.14734	4.76885	4.61411	0.000138464	-0.69935	down
Potri.001G436600	1057	565	586	459	382	386	29.8405	16.5982	17.5436	10.9845	10.9338	12.437	0.000138677	-0.860283	down
Potri.010G211500	43	54	30	77	200	124	1.14742	1.5162	0.84494	1.76701	5.54106	3.85022	0.000139768	1.65143	up
Potri.003G151000	195	163	335	85	101	104	4.30914	3.74747	7.85841	1.58275	2.25877	2.61605	0.000145805	-1.2659	down
Potri.002G101300	833	399	804	513	288	213	22.1462	11.0416	22.6905	11.5506	7.7595	6.45507	0.00014851	-1.06699	down
Potri.001G118200	437	500	526	1194	808	604	4.83543	5.75708	6.18109	11.2097	9.07712	7.6341	0.000151197	0.763726	up
Potri.013G002200	1594	1523	1916	1325	1149	607	20.0976	20.0012	25.6476	14.1686	14.6997	8.73289	0.000155362	-0.774834	down
Potri.005G178900	44	55	78	206	116	133	0.667858	0.870649	1.27256	2.69118	1.80619	2.33156	0.000160979	1.30345	up
Potri.017G089800	12853	5633	12279	4250	6199	4714	141.913	64.8382	143.446	39.7516	69.3651	59.2748	0.00016237	-1.01658	down
Potri.019G123800	13	12	13	40	43	35	0.155625	0.146316	0.16957	0.419529	0.539521	0.494654	0.000167545	1.59663	up
Potri.001G415100	344	1016	344	2206	991	1729	4.24581	13.0135	4.49044	23.0387	12.3665	24.2864	0.00017992	1.46149	up
Potri.002G176900	334	755	983	2056	1165	1724	5.16507	12.17	16.1533	26.988	18.2997	30.4765	0.000201535	1.20183	up
Potri.018G040600	50	39	91	13	20	21	0.64362	0.526568	1.25632	0.13429	0.260664	0.310204	0.000204559	-1.73436	down
Potri.001G023400	52	12	23	64	168	90	0.703718	0.16399	0.318563	0.733376	2.31729	1.39184	0.000205262	1.91072	up
Potri.019G119400	3573	2992	3076	5251	4637	6359	73.5073	64.1832	67.8001	91.7987	96.8751	149.343	0.000210895	0.751583	up
Potri.002G230000	644	615	690	1302	991	820	5.5385	5.10215	5.81644	8.78366	8.67449	8.16419	0.000216841	0.625363	up
Potri.018G014500	307	312	243	1000	463	372	4.74367	5.01469	3.97941	13.0986	7.25631	6.56332	0.000225893	1.00177	up
Potri.005G122600	648	620	523	1031	1171	755	10.167	10.1266	8.70945	13.7159	18.6378	13.5348	0.000229716	0.685799	up
Potri.006G221500	176	449	613	1203	959	861	2.51199	6.70478	9.33305	14.6381	13.964	14.1056	0.000231186	1.22343	up
Potri.005G206901	379	536	133	678	1385	880	9.89181	14.5531	3.68611	14.9949	36.6904	26.23	0.000237851	1.47266	up
Potri.002G231350	351	189	251	170	139	76	8.50483	4.75731	6.45034	3.49725	3.41955	2.09249	0.000240806	-1.08739	down
Potri.004G201500	73	41	76	146	119	233	1.49832	0.86046	1.64408	2.55253	2.49069	5.46883	0.000241145	1.41169	up
Potri.002G121200	740	827	1345	1943	1651	1600	12.4334	14.4766	24.0048	27.6973	28.1591	30.7191	0.000241596	0.796248	up
Potri.002G002200	453	198	322	573	566	927	6.54137	2.92977	5.00734	6.92884	8.19043	15.3739	0.000243143	1.12062	up
Potri.013G056500	54	50	66	219	121	92	1.10838	1.06915	1.42449	3.81224	2.52211	2.14767	0.000243901	1.2685	up
Potri.004G102500	1136	2270	2250	4935	3146	3403	30.8786	64.2867	64.9414	113.822	86.8292	105.723	0.000246678	0.95654	up
Potri.008G138600	16	14	10	52	41	30	0.365507	0.329773	0.242748	1.01194	0.932451	0.782025	0.000258107	1.56391	up
Potri.002G173900	53	13	71	73	152	456	1.07444	0.276401	1.53461	1.25039	3.13564	10.6381	0.000258286	2.4177	up
Potri.005G084200	801	325	611	1108	998	1149	18.9785	8.0016	15.3471	22.2597	23.9884	31.083	0.000260882	0.91033	up
Potri.017G032800	1962	2214	1825	3517	3189	2821	71.9618	84.55	71.0297	109.407	118.691	118.173	0.000263598	0.628576	up
Potri.004G133180	470	209	338	165	200	131	11.9454	5.52763	9.09762	3.54933	5.15341	3.78604	0.000267933	-1.04909	down
Potri.003G138600	72	58	91	176	109	398	1.2523	1.05978	1.69779	2.62271	1.94645	8.00481	0.000269274	1.67193	up
Potri.016G132200	188	244	285	520	332	751	2.67183	3.60748	4.29381	6.26412	4.78706	12.1886	0.000269505	1.1607	up
Populus_trichocarpa_newGene_15	69	35	54	103	290	97	1.69214	0.886385	1.40956	2.16883	7.29788	2.74596	0.000294323	1.62201	up
Potri.010G151000	1368	1641	1345	3502	2073	1915	42.6878	53.3422	44.5721	92.7065	65.6771	68.2699	0.000295748	0.714927	up
Potri.015G102200	262	324	151	947	587	284	1.38626	1.78663	0.845685	4.25457	3.15729	1.71914	0.00030323	1.20359	up
Potri.012G052000	183	338	155	125	100	34	5.07613	9.78405	4.55333	2.93004	2.80114	1.06747	0.000312068	-1.48707	down
Potri.013G057500	561	996	960	303	486	455	20.0628	37.0819	36.4393	9.16834	17.638	18.5665	0.000325097	-1.03002	down
Potri.019G031900	3542	2869	2946	5584	5070	3854	69.4311	58.5679	61.3435	92.9131	100.873	86.3144	0.000331836	0.594549	up
Potri.001G402866	109	37	32	22	19	11	7.31572	2.57574	2.23925	1.23509	1.24118	0.827008	0.000335552	-1.78954	down
Potri.005G124200	540	592	631	452	391	249	7.80452	8.90494	9.68307	5.54418	5.72834	4.11413	0.000341812	-0.750185	down
Potri.T124300	317	128	320	737	414	477	6.70509	2.81249	7.18896	13.2392	8.88424	11.5337	0.000356749	1.05598	up
Potri.011G002600	128	313	144	623	419	358	0.954296	2.43842	1.14265	3.9523	3.17837	3.05367	0.000373334	1.17669	up
Potri.006G254600	256	151	198	95	128	61	2.72817	1.66995	2.24382	0.851205	1.38483	0.735809	0.000388374	-1.11989	down
Potri.013G079700	667	343	175	1621	961	523	11.3597	6.05374	3.12814	23.3755	16.5471	10.1259	0.000390542	1.32355	up
Potri.001G014200	35	16	40	96	65	85	1.06743	0.501722	1.31242	2.52533	2.03067	3.01659	0.000391764	1.41319	up
Potri.004G019900	1355	928	2809	2673	4076	6475	20.8951	14.8936	45.9841	34.959	63.8013	114.091	0.000399158	1.41607	up
Potri.009G143500	1105	620	1116	513	649	489	15.988	9.33263	17.1414	6.29684	9.5323	8.08357	0.000400116	-0.794072	down
Potri.012G106700	44	39	36	15	11	16	1.09296	0.996798	0.930543	0.305926	0.262179	0.45079	0.000435757	-1.51689	down
Potri.019G030300	895	1086	445	3846	1857	847	14.6895	18.5755	7.74905	53.5902	30.9559	15.8866	0.000445363	1.3142	up
Potri.012G035200	590	579	375	1113	815	695	12.8117	13.0861	8.64274	20.5063	17.967	17.2395	0.000464031	0.714648	up
Potri.009G005100	1011	442	917	458	423	422	23.6164	10.7477	22.7302	9.07351	10.0209	11.2634	0.000464542	-0.870213	down
Potri.006G001100	756	618	698	527	472	387	7.17802	6.22009	6.93908	4.19573	4.56764	4.55696	0.000470912	-0.615184	down
Potri.008G210900	979	670	655	450	592	248	25.5079	18.1574	18.1042	9.92946	15.6483	7.35538	0.000486096	-0.876533	down
Potri.004G030200	190	44	80	291	324	204	2.84957	0.689977	1.26812	3.71829	4.94727	3.51063	0.000488626	1.37854	up
Potri.019G056400	2037	2792	2610	5674	3736	3284	44.1703	63.0698	60.0828	104.38	82.2366	81.3593	0.000489691	0.703717	up
Potri.001G102400	5918	2625	4251	12273	5947	6487	163.567	75.5559	124.718	287.724	166.824	204.847	0.00050871	0.904147	up
Potri.010G114000	137	275	234	643	454	299	3.18902	6.66715	5.77116	12.7073	10.7322	7.95252	0.000532738	1.02449	up
Potri.003G181900	753	988	691	1367	1257	1357	10.8187	14.7873	10.5356	16.6598	18.328	22.281	0.000545965	0.682606	up
Potri.010G176000	294	358	544	978	605	657	4.49005	5.70058	8.82701	12.6858	9.3947	11.468	0.00054874	0.84996	up
Potri.008G214600	877	488	637	414	387	400	27.415	15.8992	21.1276	10.9807	12.27	14.2674	0.000564892	-0.744529	down
Potri.001G054800	700	578	699	1314	847	945	10.4281	8.96902	11.0568	16.6063	12.7974	16.09	0.000568718	0.612531	up
Potri.010G251800	378	287	347	636	474	562	8.11426	6.41785	7.90132	11.5835	10.3169	13.7737	0.000570806	0.701576	up
Potri.014G009000	208	192	179	141	100	62	4.56393	4.38652	4.16124	2.62976	2.21762	1.53525	0.000575748	-0.998475	down
Potri.001G043100	2139	1558	1772	2623	3583	2579	66.7754	50.626	58.6987	69.4389	113.496	91.9611	0.000576539	0.670776	up
Potri.001G251200	2372	2171	2445	2053	1605	996	36.1017	34.3993	39.5	26.4913	24.7849	17.3076	0.000586287	-0.65032	down
Potri.016G018700	2676	1373	3074	1519	1595	877	17.0455	9.09713	20.7819	8.20154	10.3105	6.3713	0.000587092	-0.875089	down
Potri.016G114300	5	20	29	158	38	50	0.083073	0.383918	0.560529	2.486	0.712628	1.05991	0.000590407	2.05305	up
Potri.011G031800	1281	331	563	1472	1800	1423	17.5529	4.72106	8.17975	17.1031	25.027	22.2615	0.000593883	1.12579	up
Potri.019G099900	36	39	26	142	73	56	0.30973	0.35075	0.227702	1.0447	0.643271	0.559659	0.000669543	1.34088	up
Potri.005G240900	179	281	140	932	476	205	2.91237	4.77275	2.41729	12.9193	7.89275	3.81048	0.000709014	1.3021	up
Potri.003G034600	69	93	116	155	259	207	1.62048	2.27549	2.90488	3.09832	6.20502	5.56837	0.000710687	1.1447	up
Potri.009G063400	1377	248	1385	311	455	327	30.7051	5.73982	32.7685	5.87558	10.2912	8.31617	0.000750712	-1.44962	down
Potri.008G117300	143	199	242	538	292	331	3.73727	5.47703	6.78279	12.1951	7.76292	10.0318	0.000760422	0.926957	up
Potri.008G073800	1418	1330	2481	1486	870	733	19.3605	18.9116	35.9704	17.2085	12.0541	11.4364	0.000764114	-0.829636	down
Potri.013G122900	156	163	210	464	237	333	3.45685	3.7769	4.9566	8.75539	5.34679	8.4479	0.000768791	0.919457	up
Potri.008G038900	1564	2305	2469	1444	1510	1094	23.5792	36.4114	39.7116	18.7605	23.9645	20.7182	0.000820465	-0.695834	down
Potri.003G188100	84	84	72	331	155	101	1.00013	1.03968	0.901968	3.34192	1.86924	1.37012	0.0008365	1.19311	up
Potri.019G072800	932	607	543	545	449	261	8.40964	5.69742	5.19266	4.16672	4.11088	2.68013	0.00085136	-0.780667	down
Potri.002G174700	95	95	124	246	173	196	2.07348	2.13104	2.86629	4.55562	3.84279	4.88953	0.000858738	0.931687	up
Potri.001G119766	216	237	125	438	375	292	8.21398	9.3761	5.0556	14.1616	14.4982	12.6999	0.000861324	0.887199	up
Potri.013G041000	1254	451	672	440	458	368	16.7822	6.24442	9.55418	5.00974	6.22805	5.57661	0.000865552	-0.911387	down
Potri.013G157300	10	17	52	82	69	132	0.161033	0.273784	0.896141	1.13199	1.14064	2.44545	0.000875496	1.83727	up
Potri.005G096600	65	44	70	22	31	20	1.19565	0.847976	1.37505	0.340505	0.571214	0.407767	0.000890778	-1.31174	down
Potri.005G135300	1134	451	747	586	429	284	26.0363	10.7907	18.2099	11.4175	9.99887	7.44449	0.00096346	-0.885401	down
Potri.006G138800	10	16	60	252	40	123	0.304053	0.50377	1.91226	6.48793	1.21943	4.27204	0.000963902	2.17336	up
Potri.012G005700	111	58	76	24	46	27	1.02197	0.551624	0.743527	0.183656	0.427391	0.27924	0.000975797	-1.33646	down
Potri.018G100500	551	503	615	774	891	1086	17.5813	16.6863	20.8179	20.9346	28.8286	39.5629	0.000978011	0.723607	up
Potri.005G078600	672	649	692	1195	849	1052	16.3747	16.4723	17.908	24.7224	21.0006	29.3095	0.000978735	0.592056	up
Potri.010G097000	446	324	367	653	592	543	7.20707	5.45732	6.29519	8.97749	9.7215	10.0459	0.000995719	0.628536	up
Potri.001G422600	1080	1887	900	2153	3126	2183	23.2996	42.3811	20.5938	39.3866	68.4537	53.7986	0.00100763	0.912153	up
Potri.017G094100	424	547	551	396	299	278	4.30193	5.77637	5.92979	3.4062	3.0747	3.2152	0.00106734	-0.696429	down
Potri.002G154200	90	108	42	400	221	87	2.93476	3.64542	1.44253	11.097	7.31042	3.24439	0.00107201	1.44713	up
Potri.016G132666	145	150	121	512	209	190	8.49356	9.16846	7.52411	25.4862	12.4249	12.7438	0.0011022	1.04043	up
Potri.007G026800	3359	3224	3317	2966	2297	1299	47.8456	47.8287	50.1518	35.8268	33.2036	21.1266	0.00110791	-0.664058	down
Potri.001G077200	28	30	12	58	82	50	0.291289	0.331294	0.133287	0.520272	0.877616	0.605157	0.00112351	1.40681	up
Potri.002G035200	30	87	33	149	112	156	0.550082	1.66569	0.646011	2.27035	2.00172	3.06297	0.00114536	1.42929	up
Potri.001G037000	717	589	343	1454	1166	572	6.76159	5.79017	3.43538	11.6403	11.1662	6.15943	0.00120563	0.885064	up
Potri.011G045000	1463	979	1419	748	950	801	40.5848	28.222	41.736	17.5459	26.7266	25.3644	0.00123859	-0.635014	down
Potri.017G149000	12	31	25	78	43	72	0.217692	0.600688	0.489744	1.24876	0.816602	1.55761	0.00129235	1.45538	up
Potri.002G088600	12501	5230	9834	3052	6833	3633	121.918	53.1113	101.806	25.2388	67.623	40.4657	0.00129415	-1.01862	down
Potri.004G231850	867	695	652	644	431	432	10.6981	8.92472	8.53682	6.73464	5.4004	6.08578	0.00130481	-0.595629	down
Potri.004G007500	2044	1334	2050	1218	1233	1187	26.1302	17.7575	27.8258	13.208	15.9978	17.3344	0.00131409	-0.589718	down
Potri.006G111100	320	280	302	234	162	159	2.67116	2.43599	2.67579	1.65855	1.37194	1.51732	0.00133847	-0.743009	down
Potri.003G131200	2276	2527	2296	4870	2945	3319	28.2187	32.6247	30.2216	51.2144	37.0622	47.0121	0.00137198	0.598339	up
Potri.014G074200	85	73	83	226	160	106	1.91746	1.70482	1.96844	4.31216	3.66614	2.67168	0.00143408	0.965474	up
Potri.005G198900	1006	1238	1041	1559	1920	1584	22.1763	28.4298	24.3688	29.1542	42.9672	39.9104	0.0014509	0.598373	up
Potri.001G283200	57	42	58	20	26	20	0.751473	0.57886	0.806709	0.216494	0.342946	0.297455	0.00151	-1.2659	down
Potri.012G070300	343	314	369	282	210	112	6.81842	6.49902	7.78374	4.75063	4.23182	2.53468	0.00155098	-0.836128	down
Potri.002G055100	155	119	158	187	270	494	1.99684	1.59785	2.16608	2.04285	3.53874	7.29981	0.00155189	1.18471	up
Potri.T032966	177	193	148	296	341	272	1.54122	1.74987	1.36508	2.18556	3.01875	2.71196	0.00157384	0.782803	up
Potri.016G070200	2340	3030	2427	5134	3625	3488	23.4078	31.5647	25.7662	43.5527	36.7977	39.852	0.00158226	0.596989	up
Potri.001G046800	26	72	56	195	86	128	0.375417	1.11076	0.868488	2.4496	1.29502	2.16402	0.00162546	1.33309	up
Potri.018G132000	231	209	166	450	247	414	3.33386	3.13762	2.54198	5.50537	3.62086	6.82578	0.00163854	0.851164	up
Potri.010G114200	2243	1294	2096	1361	1303	1128	29.8982	17.9594	29.6635	15.3855	17.6303	17.1799	0.00164404	-0.590393	down
Potri.018G041600	133	59	126	20	68	15	1.77231	0.816604	1.7887	0.219112	0.920983	0.220571	0.00175494	-1.63696	down
Potri.005G022600	967	343	944	259	473	346	11.8716	4.37504	12.3003	2.69682	5.88934	4.84124	0.00179959	-1.04793	down
Potri.008G069600	599	926	901	1356	1364	1174	8.82171	14.2206	14.0949	16.9529	20.4096	19.7697	0.00180543	0.640714	up
Potri.001G437200	622	262	384	224	296	153	17.4701	7.64103	11.4491	5.32192	8.42117	4.88231	0.00180886	-0.931199	down
Potri.008G193800	369	238	364	651	418	548	5.09119	3.41869	5.32231	7.60071	5.83653	8.60561	0.00181262	0.712588	up
Potri.005G100700	271	117	217	121	106	84	9.29942	4.1554	7.90735	3.51223	3.69555	3.2742	0.00181429	-0.982737	down
Potri.005G146500	534	476	461	400	346	246	5.58759	5.18687	5.11918	3.54734	3.66987	2.92622	0.00183843	-0.615074	down
Potri.014G170400	1003	1035	1222	1460	1616	2257	24.1906	25.9977	31.2867	29.8759	39.5635	62.217	0.00184411	0.717196	up
Potri.002G121400	466	601	1031	1284	1259	1163	7.3324	9.84494	17.2153	17.1334	20.0946	20.9076	0.00186096	0.785328	up
Potri.017G089900	363	238	253	225	169	88	3.4323	2.34291	2.53836	1.80699	1.62062	0.952479	0.00200382	-0.886343	down
Potri.009G154100	541	547	465	418	330	305	5.56949	5.86569	5.07994	3.65162	3.44121	3.58342	0.00204622	-0.601642	down
Potri.006G203200	3210	2651	3121	4239	4305	5061	32.9445	28.3157	34.2354	37.0048	44.8531	59.2765	0.00204753	0.595537	up
Potri.019G074700	73	44	59	117	115	124	0.951151	0.601385	0.821827	1.29824	1.53012	1.85763	0.00209204	1.00755	up
Potri.T093600	33	133	76	270	139	245	0.30934	3.17056	0.753912	5.25023	1.33106	8.01467	0.00218477	1.37349	up
Potri.006G113400	578	710	559	1361	769	839	10.6913	13.6802	10.9824	21.3662	14.4455	17.7465	0.00220738	0.624425	up
Potri.001G119832	184	226	138	368	314	286	7.29073	9.31871	5.80246	12.3714	12.6337	12.9413	0.00225892	0.778704	up
Potri.013G119600	379	407	394	879	522	505	4.12426	4.61702	4.54962	8.1213	5.7705	6.27962	0.00231353	0.631039	up
Potri.005G037300	102	79	102	42	61	34	4.34998	3.49059	4.6044	1.50362	2.6252	1.66385	0.00232038	-1.07233	down
Potri.019G015100	952	905	757	861	488	281	15.9776	15.8255	13.4965	12.257	8.30903	5.38466	0.00235092	-0.770049	down
Potri.009G045800	1675	1296	1335	1225	1122	561	25.2909	20.3708	21.3926	15.6784	17.1903	9.66139	0.00235355	-0.624689	down
Potri.019G101900	321	590	394	1148	619	631	6.46467	12.376	8.43491	19.6311	12.6516	14.5238	0.00236513	0.798193	up
Potri.004G156500	344	279	394	268	187	185	4.11874	3.48128	5.0071	2.72512	2.27503	2.52809	0.00238519	-0.709141	down
Potri.010G124700	41	64	79	11	40	12	0.941845	1.53168	1.93134	0.210691	0.924203	0.310694	0.00254072	-1.5741	down
Potri.004G059600	1212	980	938	1021	673	480	9.28342	7.82008	7.62939	6.63446	5.2278	4.19594	0.00257125	-0.588321	down
Potri.010G190600	75	28	114	101	277	202	0.782518	0.304321	1.25981	0.887306	2.93442	2.40176	0.00260005	1.44242	up
Potri.002G167100	581	341	517	716	694	913	8.05842	5.00622	7.82249	8.65083	10.0071	14.8988	0.00260443	0.699604	up
Potri.003G187900	110	82	45	254	168	106	1.44708	1.11991	0.625296	2.82736	2.24394	1.5953	0.00260553	1.091	up
Potri.011G124600	168	149	214	102	65	109	2.42191	2.23743	3.27835	1.24869	0.953026	1.80045	0.00269556	-0.959828	down
Potri.010G035900	189	205	382	613	344	525	3.30317	3.73172	7.07632	9.08557	6.09661	10.4893	0.00272442	0.896735	up
Potri.001G079900	560	396	658	230	333	354	12.7704	9.4028	15.929	4.43439	7.70054	9.21761	0.00276591	-0.804701	down
Potri.002G227300	132	327	287	568	473	418	1.51681	3.92868	3.51185	5.55762	5.5352	5.50424	0.00279984	0.904554	up
Populus_trichocarpa_newGene_474	460	244	461	187	285	179	11.8289	6.5307	12.5731	4.06852	7.42155	5.24747	0.00281068	-0.849555	down
Potri.001G167700	1364	1669	2692	4108	2536	3286	12.1621	15.4943	25.4839	31.0704	22.9552	33.4826	0.00281611	0.75079	up
Potri.013G143900	327	501	435	824	609	621	5.70241	9.10272	8.04488	12.1836	10.7712	12.3621	0.00288911	0.650249	up
Potri.008G159100	798	75	267	120	118	128	6.90447	0.673925	2.44977	0.880742	1.02936	1.26064	0.00293937	-1.5983	down
Potri.008G072400	546	429	423	398	288	109	7.94568	6.49629	6.52508	4.906	4.25472	1.80012	0.00294674	-0.898378	down
Potri.001G180600	232	161	193	147	118	75	4.23387	3.04724	3.74583	2.26214	2.17925	1.55459	0.00296507	-0.834571	down
Potri.015G026300	435	40	1195	162	144	110	3.88337	0.367086	11.3455	1.22476	1.30188	1.12159	0.00300072	-2.03662	down
Potri.001G311300	826	308	631	1411	1287	612	9.97398	3.86521	8.08821	14.4478	15.774	8.43151	0.00301728	0.861821	up
Potri.007G089200	38	80	61	129	142	116	1.94342	4.29112	3.31632	5.6208	7.42018	6.81111	0.00303189	1.06623	up
Potri.015G069800	112	104	113	44	79	35	0.898777	0.875246	0.96824	0.299219	0.642576	0.316798	0.00304701	-1.08781	down
Potri.006G110000	1649	1169	2046	895	1263	961	12.7769	9.39081	16.7598	5.85189	9.88677	8.59176	0.00307973	-0.65146	down
Potri.013G138000	76	53	90	148	200	101	1.3225	0.965006	1.66769	2.19402	3.5562	2.00627	0.0031103	0.999594	up
Potri.012G097901	184	272	210	121	143	115	7.26905	11.1732	8.81374	4.0516	5.73883	5.17251	0.00313564	-0.848391	down
Potri.006G208100	157	90	214	70	93	61	3.33374	1.9821	4.83911	1.25754	2.00522	1.47479	0.0031362	-1.06071	down
Potri.004G112700	49	27	18	114	80	43	0.887573	0.507526	0.336171	1.75833	1.47697	0.889429	0.00319514	1.27223	up
Potri.005G247300	105	156	100	250	236	184	1.06677	1.65372	1.07747	2.17137	2.46082	2.14577	0.00321225	0.842094	up
Potri.009G116600	93	332	239	570	417	470	3.00664	11.2814	8.28026	15.7636	13.8002	17.4992	0.00322301	1.06963	up
Potri.001G212900	95	106	251	576	255	227	1.49056	1.73272	4.19402	7.70257	4.08011	4.07935	0.00323314	1.13442	up
Potri.013G137900	42	8	63	94	177	78	2.46683	0.485437	3.89455	4.64924	10.4984	5.22591	0.003238	1.61211	up
Potri.014G032300	199	130	147	111	98	51	6.1701	4.1974	4.83247	2.90271	3.07448	1.79003	0.00324067	-0.92227	down
Potri.019G040200	416	471	351	371	246	175	6.05673	7.13598	5.42572	4.57664	3.63199	2.90839	0.00324737	-0.714675	down
Potri.001G032400	540	93	301	564	941	639	12.0113	2.15404	7.11883	10.6475	21.2668	16.2535	0.00327283	1.22501	up
Potri.019G118700	16	18	12	46	40	29	0.573949	0.665658	0.426366	1.41542	1.44988	1.1775	0.00332704	1.26778	up
Potri.017G129200	181	298	174	166	92	100	1.34083	2.29324	1.36639	1.03727	0.687615	0.844046	0.00334398	-0.934878	down
Potri.010G244900	601	567	565	570	314	279	7.07786	6.95484	7.05657	5.6859	3.74239	3.74797	0.00335034	-0.642137	down
Potri.002G098100	151	154	196	75	103	92	2.33897	2.48204	3.22313	0.973911	1.61873	1.61873	0.00340963	-0.904993	down
Potri.010G158250	459	393	311	611	663	520	13.8259	12.7054	9.91791	15.6126	19.4409	17.6164	0.00345671	0.599734	up
Potri.001G436100	144	77	115	68	56	49	2.18086	1.21591	1.83872	0.871285	0.863165	0.847457	0.00346745	-0.982598	down
Potri.002G251000	103	177	106	256	244	225	3.44998	6.15937	3.77929	7.28821	8.27316	8.65596	0.00347751	0.865888	up
Potri.013G073300	334	225	401	444	516	724	5.29584	3.70151	6.73984	5.96921	8.29423	13.1052	0.00351633	0.82959	up
Potri.002G055566	1058	1837	436	1596	3808	2524	90.1504	162.968	39.3796	115.29	329.314	245.66	0.0035252	1.23648	up
Potri.005G216200	464	465	371	649	625	724	5.11129	5.34858	4.34881	6.0693	6.99369	9.15728	0.00357674	0.606794	up
Potri.004G025200	96	56	97	43	46	33	1.0316	0.622068	1.10646	0.389057	0.49583	0.395824	0.00357836	-1.053	down
Potri.006G060000	129	139	118	296	194	191	4.05459	4.55393	3.91663	7.8931	6.19551	6.84096	0.00358367	0.767195	up
Potri.001G131400	5822	4127	6921	3440	4006	3691	60.7134	44.8196	76.6154	30.4214	42.3984	43.964	0.0036613	-0.608199	down
Potri.008G159500	3768	2036	3704	4466	4262	8974	48.1089	27.0719	50.2063	48.3682	55.2293	130.916	0.00368845	0.941526	up
Potri.013G156500	5215	3262	3015	3384	2604	1761	109.41	71.2579	67.1475	60.194	55.442	42.1881	0.00376319	-0.615446	down
Potri.005G228100	222	190	173	472	335	214	2.14601	1.90556	1.77052	3.86126	3.27807	2.34782	0.00378519	0.738497	up
Potri.005G229700	1070	983	1282	1356	1709	2314	9.07383	8.67842	11.5431	9.75212	14.7114	22.4136	0.00380308	0.705157	up
Potri.005G117000	2302	1358	1831	1539	1404	642	60.2522	37.0112	50.8629	34.1717	37.3027	19.184	0.00380527	-0.671538	down
Potri.014G027800	5441	6633	9352	17630	11340	7928	85.4776	108.524	155.977	234.918	180.817	142.297	0.00381824	0.703521	up
Potri.001G104600	97	213	221	40	108	74	1.52718	3.51158	3.71162	0.537601	1.72433	1.33836	0.0038814	-1.27129	down
Potri.T070800	276	101	201	506	366	238	3.67593	1.75358	3.34759	6.16435	5.83057	4.10549	0.00388415	0.896853	up
Potri.014G179400	1271	43	1496	214	302	28	15.4395	0.517135	19.3022	2.19692	3.72364	0.366019	0.00388432	-2.42533	down
Potri.002G095400	45	27	10	149	92	26	0.375341	0.232577	0.088642	1.06655	0.79001	0.248135	0.00401391	1.60731	up
Potri.013G143200	631	674	1396	2233	5079	563	16.3041	18.1366	38.3012	48.9465	133.245	16.6065	0.00402486	1.47317	up
Potri.014G113500	156	56	130	81	42	32	0.96885	0.362385	0.861013	0.426927	0.264649	0.225928	0.00408153	-1.1946	down
Potri.004G105000	76	111	133	217	162	241	1.48824	2.28483	2.80787	3.65448	3.23468	5.5099	0.00408878	0.930022	up
Potri.002G253400	48	123	72	205	133	201	0.795072	2.12811	1.25607	2.8781	2.22842	3.80803	0.00408954	1.10329	up
Potri.011G120300	637	618	463	571	286	249	9.05034	9.14656	6.98584	6.87468	4.12145	4.04093	0.00421783	-0.710114	down
Populus_trichocarpa_newGene_781	76	96	64	18	33	46	2.24815	2.46023	1.79656	0.352072	0.779771	1.23542	0.00430379	-1.26395	down
Potri.011G024900	428	87	165	324	579	653	6.38164	1.33838	2.60321	4.09792	8.75747	11.1216	0.00441151	1.25823	up
Potri.012G081800	3708	5526	4851	9632	6313	6226	29.8107	46.2683	41.4018	65.6772	51.5095	57.1829	0.00441265	0.592051	up
Potri.010G089800	3363	544	5652	1069	1156	1266	50.5138	8.50747	90.1166	13.6098	17.6161	21.7191	0.00441408	-1.44172	down
Potri.015G103100	71	104	32	236	136	115	0.508316	0.78258	0.243978	1.44691	0.997285	0.943818	0.00445345	1.15517	up
Potri.001G311500	271	115	243	540	557	193	3.16474	1.39145	3.01434	5.34908	6.61147	2.5669	0.00445346	0.980347	up
Potri.017G099000	1121	763	1114	579	706	704	12.6353	8.95566	13.3271	5.5317	8.06638	9.05605	0.00445847	-0.591998	down
Potri.006G183200	108	122	172	83	87	43	1.39983	1.64771	2.36847	0.907261	1.14826	0.634746	0.00470227	-0.974677	down
Potri.019G030100	83	112	25	314	205	87	3.76211	5.27749	1.16243	12.0631	9.42984	4.5015	0.00475762	1.35835	up
Potri.014G193832	2161	391	2242	617	936	512	118.218	22.2254	130.181	28.5858	51.9353	31.94	0.0047747	-1.21705	down
Potri.013G135600	343	127	783	190	196	148	4.09449	1.5734	9.93737	1.92573	2.36914	2.01398	0.00484999	-1.25718	down
Potri.001G014700	313	411	310	639	491	486	3.55469	4.85362	3.72708	6.15258	5.65634	6.29414	0.00490066	0.598023	up
Potri.005G242500	83	57	75	152	144	103	1.66206	1.18072	1.59721	2.58168	2.92976	2.3535	0.00496003	0.855069	up
Potri.001G055100	245	175	203	177	107	95	3.10106	2.30394	2.73128	1.89439	1.36504	1.37421	0.00504198	-0.767835	down
Potri.006G132500	289	48	240	83	90	58	5.34899	0.926705	4.72154	1.29458	1.68492	1.22925	0.00511454	-1.32784	down
Potri.008G022100	268	644	346	574	1074	804	3.59452	9.06189	4.956	6.57379	14.6881	12.396	0.00518465	0.935987	up
Potri.013G060000	226	115	154	98	111	61	2.38671	1.25554	1.71757	0.869954	1.18638	0.735127	0.00518862	-0.902138	down
Potri.014G029100	412	528	515	271	382	283	5.88312	7.84687	7.80234	3.27335	5.52379	4.61354	0.00520508	-0.662812	down
Potri.001G157600	105	46	91	92	169	301	1.34146	0.614405	1.2394	1.00035	2.19197	4.41252	0.00522931	1.28246	up
Potri.015G102700	134	162	85	384	283	126	0.93372	1.17454	0.629926	2.26894	2.00228	1.00032	0.00528682	0.968225	up
Potri.001G449450	3149	6155	4664	12880	5714	6924	85.7845	174.658	134.899	297.644	158.002	215.516	0.00530806	0.783736	up
Potri.010G202500	457	330	715	329	307	288	10.4849	7.88867	17.4146	6.40362	7.14147	7.53962	0.00538798	-0.726181	down
Potri.001G472900	62	65	57	44	28	22	0.324615	0.354949	0.315585	0.192531	0.148854	0.129285	0.00558743	-1.02527	down
Potri.007G015100	3684	2504	2798	2922	2013	1045	104.757	74.1221	84.4636	70.4493	58.0932	33.9294	0.00566598	-0.660119	down
Potri.019G055800	24	61	25	118	58	98	0.268261	0.795671	0.316365	1.28717	0.754055	1.40174	0.00566755	1.25748	up
Potri.005G068900	271	267	422	282	81	150	4.72694	4.98448	7.56039	4.08497	1.37432	2.96989	0.00568912	-0.974899	down
Potri.018G075000	79	92	106	241	174	111	1.53267	1.85154	2.16381	3.95741	3.42408	2.45315	0.00571399	0.852636	up
Potri.T055600	352	37	193	75	34	81	8.07198	0.881389	4.70913	1.4545	0.789722	2.11093	0.00572758	-1.58198	down
Potri.018G065600	121	278	345	630	347	510	1.89998	4.56014	5.76539	8.41483	5.544	9.16824	0.00578189	0.943107	up
Potri.010G004200	118	53	64	149	166	133	1.98227	0.923307	1.13664	2.11841	2.81716	2.5239	0.0057826	0.922702	up
Potri.013G020900	138	192	198	116	102	93	1.13337	1.64409	1.72804	0.804453	0.847607	0.867905	0.00584621	-0.807176	down
Potri.T008400	40	33	20	65	56	81	0.529317	0.453446	0.271787	0.729174	0.760615	1.23098	0.00587449	1.11404	up
Potri.011G049900	61	39	49	71	138	99	1.42068	0.955226	1.20206	1.41353	3.30087	2.64133	0.00589094	1.0505	up
Potri.013G143300	54	13	41	84	81	81	1.03598	0.259972	0.826099	1.37184	1.57974	1.79691	0.0059136	1.1866	up
Potri.004G032500	353	450	257	659	534	508	4.47967	5.92614	3.34112	7.20253	6.92552	7.40354	0.00595229	0.638328	up
Potri.008G189200	416	716	464	849	823	900	5.53999	9.93125	6.56136	9.58403	11.1151	13.6946	0.00608538	0.656748	up
Potri.019G119900	461	470	397	1008	605	482	3.1811	3.35841	2.88759	5.86602	4.21232	3.77851	0.00609553	0.587836	up
Potri.019G029200	46	72	47	129	135	76	0.885017	1.44856	0.973486	2.11976	2.66465	1.68415	0.00611518	0.980977	up
Potri.017G118100	66	35	40	87	101	92	0.570377	0.277064	0.31888	0.615352	0.853882	1.12389	0.00615913	0.984421	up
Potri.012G045900	266	237	302	410	417	408	5.70349	5.28417	6.85627	7.45345	9.07653	9.99365	0.00616843	0.597491	up
Potri.014G100800	45	53	89	26	37	24	0.924	1.12653	1.96127	0.450987	0.765795	0.568203	0.00620282	-1.13435	down
Potri.014G113200	126	46	120	45	55	36	0.852203	0.322567	0.865609	0.256185	0.374383	0.274221	0.00622157	-1.11458	down
Potri.016G001300	218	217	245	204	132	74	2.49326	2.5735	2.97328	1.97812	1.52762	0.961002	0.00622927	-0.809369	down
Potri.T172044	665	339	149	318	93	87	10.933	5.79603	2.592	4.43487	1.54542	1.62434	0.00624556	-1.29511	down
Potri.018G130800	6849	4141	5793	3486	4972	2693	61.3926	38.6492	55.1201	26.5	45.2297	27.5726	0.00625416	-0.611721	down
Potri.005G112800	174	169	140	126	85	81	4.79716	4.86756	4.09881	2.94121	2.38898	2.55816	0.00632387	-0.772802	down
Potri.004G223300	54	39	75	31	34	12	1.64195	1.20282	2.37905	0.778654	1.07491	0.383059	0.00637833	-1.17814	down
Potri.T137100	425	21	560	16	84	103	7.86035	0.388125	10.994	0.243169	1.57696	2.17085	0.00640915	-2.21713	down
Potri.015G026700	359	71	246	95	118	85	5.40007	1.05367	3.72031	1.13321	1.70316	1.37406	0.00643396	-1.17373	down
Populus_trichocarpa_newGene_747	187	40	36	323	183	167	23.4124	5.19571	4.68054	34.2779	23.2681	23.9183	0.00645672	1.33704	up
Potri.011G090700	250	162	177	461	253	276	4.43834	2.99974	3.32964	6.94764	4.55883	5.5996	0.00647161	0.704486	up
Potri.006G173300	42	68	53	33	31	14	0.754158	1.28565	1.018	0.500437	0.564633	0.270237	0.00649625	-1.13116	down
Potri.004G041500	224	142	178	152	104	59	1.73622	1.14566	1.46465	1.00648	0.808388	0.512316	0.00653128	-0.850249	down
Potri.001G325200	140	111	100	203	251	155	2.23272	1.84668	1.68676	2.75408	4.0866	2.82283	0.00659983	0.76479	up
Potri.011G051300	519	419	402	999	747	410	7.91092	6.60485	6.48202	12.9729	11.6131	7.20735	0.00667384	0.61788	up
Potri.016G088700	264	275	209	228	130	109	5.1812	5.62021	4.34936	3.79132	2.59487	2.43366	0.00667489	-0.747454	down
Potri.001G312200	462	181	431	822	763	374	9.82527	3.99383	9.73308	14.8231	16.4528	9.08761	0.00677292	0.820779	up
Potri.012G118800	71	51	79	44	39	19	1.0653	0.793156	1.27202	0.559597	0.591705	0.32509	0.0067735	-1.03092	down
Potri.002G236400	3890	1754	2854	1164	2515	1091	63.3625	29.7409	49.3439	16.0694	41.5806	20.2917	0.00689933	-0.836371	down
Populus_trichocarpa_newGene_250	176	171	153	111	100	95	3.11761	3.14473	2.86704	1.66696	1.79422	1.9108	0.00690804	-0.738538	down
Potri.011G167000	2231	2658	2159	2528	1324	1010	24.015	32.6784	26.2254	23.5391	14.2598	13.1075	0.00691076	-0.623617	down
Potri.005G139300	29	24	72	202	43	108	0.641763	0.535313	1.68722	3.79223	0.965287	2.72201	0.00694696	1.42237	up
Potri.016G033100	559	815	609	609	451	286	6.33672	9.62361	7.32554	5.85756	5.18869	3.70064	0.00708175	-0.636651	down
Potri.018G141800	630	455	552	729	715	1084	14.4539	10.86	13.4315	14.1936	16.6572	28.4068	0.0070876	0.642111	up
Potri.005G048400	906	23	966	37	176	166	19.732	0.518762	22.33	0.679894	3.88427	4.12874	0.00720877	-2.23957	down
Potri.005G245900	380	480	540	410	331	182	5.60397	7.38292	8.47272	5.12821	4.95338	3.07213	0.00723548	-0.676103	down
Potri.011G074100	144	101	130	191	608	112	22.8253	16.686	21.8577	25.7932	98.2973	20.4115	0.00724078	1.24902	up
Potri.018G051400	329	475	458	849	653	488	4.72454	7.10979	7.00213	10.3654	9.54462	8.02307	0.00730646	0.590862	up
Potri.003G167100	300	352	303	451	499	507	6.70785	8.18479	7.17805	8.54162	11.3149	12.9511	0.00734218	0.591142	up
Potri.T007800	14	26	0	64	46	33	0.195478	0.399184	0	0.804486	0.687728	0.547912	0.00744201	1.75232	up
Potri.001G158600	181	189	372	165	157	103	2.85241	3.08645	6.21284	2.19815	2.49863	1.84988	0.00751315	-0.856166	down
Potri.002G039000	59	81	103	52	43	32	1.41454	2.03055	2.6445	1.06585	1.05445	0.887919	0.00753529	-0.991059	down
Potri.003G030200	187	161	116	143	63	40	3.70655	3.33439	2.19206	2.37267	1.12712	0.898544	0.0075617	-1.00634	down
Potri.004G033100	406	144	721	153	170	238	8.95344	3.29843	16.8621	2.84871	3.78384	5.98168	0.007588	-1.15824	down
Potri.003G097100	188	109	104	97	74	52	1.31726	0.793392	0.772137	0.571422	0.525677	0.412809	0.00759646	-0.886157	down
Potri.005G146900	433	530	670	444	312	349	4.29265	5.47191	7.04481	3.72704	3.13332	3.94507	0.00760478	-0.607075	down
Potri.013G079500	128	109	226	45	121	41	1.9155	1.94735	3.79454	0.555541	1.9369	0.797689	0.00760478	-1.18591	down
Potri.001G154200	274	201	394	541	370	534	4.63854	3.54543	7.0791	7.77741	6.35356	10.3302	0.00765999	0.716512	up
Potri.001G388100	63	65	189	68	42	31	1.12721	1.2227	3.63332	1.0324	0.772613	0.631912	0.00771607	-1.24049	down
Potri.007G118600	13	0	38	45	63	91	0.176785	0	0.549609	0.528399	0.876498	1.43877	0.00777114	1.99144	up
Potri.014G101500	235	108	183	349	282	252	2.22231	1.05973	1.83849	2.80378	2.71136	2.72433	0.00785175	0.723369	up
Potri.006G129200	778	515	377	541	272	228	19.0332	13.1099	9.78683	11.219	6.746	6.37723	0.00786421	-0.745837	down
Potri.013G139800	5520	4297	5445	7118	26156	3792	186.726	151.346	195.523	204.21	897.963	146.527	0.00801082	1.24546	up
Potri.003G165600	142	34	42	28	36	21	2.98738	0.739432	0.932652	0.49423	0.756717	0.495857	0.00805033	-1.35006	down
Potri.005G014300	422	374	247	548	398	903	9.88946	9.12403	6.14658	10.8893	9.46095	24.1723	0.00807665	0.848469	up
Potri.016G115700	148	76	85	60	66	14	12.4073	6.63322	7.55874	4.26409	5.61644	1.28995	0.00811225	-1.20082	down
Potri.T130000	249	260	370	130	157	211	6.69283	7.29502	10.5836	2.97207	4.29655	6.49866	0.00811818	-0.814185	down
Potri.T143100	449	425	319	341	253	225	7.30119	7.19091	5.50946	4.69734	4.17345	4.17139	0.0081299	-0.587475	down
Potri.015G054500	81	55	88	43	42	34	1.3041	0.911388	1.49673	0.57503	0.680662	0.619092	0.00819924	-0.938988	down
Potri.004G114300	101	314	235	297	669	418	1.48741	4.84016	3.69451	3.7211	10.0473	7.06506	0.00822867	1.05805	up
Potri.T092101	78	65	79	26	49	35	2.3735	2.11664	2.7476	0.489631	1.64344	0.908635	0.00822869	-1.01887	down
Potri.013G139900	2431	1811	2161	2935	9298	1779	430.977	334.246	406.606	441.192	1672.91	360.23	0.00827469	1.09869	up
Potri.002G105600	290	237	201	397	618	249	6.53466	5.53715	4.81055	7.59454	14.1776	6.41859	0.00828533	0.757971	up
Potri.016G032000	285	363	152	686	382	382	4.4557	5.91845	2.52871	9.12239	6.07233	6.83679	0.00829187	0.790577	up
Potri.008G120200	229	122	145	329	259	232	3.77397	2.09383	2.5335	4.59958	4.332	4.37078	0.0082971	0.698503	up
Potri.016G111000	60	70	128	225	119	172	0.871157	1.05881	1.98547	2.80395	1.76389	2.88508	0.00832116	0.953142	up
Potri.002G004500	779	399	542	315	470	296	11.4201	6.08875	8.43922	3.91224	6.98764	4.94492	0.00833724	-0.676364	down
Potri.014G019300	1546	417	1193	715	687	346	29.9098	8.397	24.4958	11.7323	13.4792	7.62902	0.00833805	-0.885587	down
Potri.006G226900	107	133	123	287	184	161	2.62575	3.41642	3.21102	5.99719	4.60623	4.51205	0.00842776	0.735653	up
Potri.013G041700	1520	576	578	580	646	278	45.4641	17.9413	18.3482	14.6981	19.5944	9.48919	0.0084532	-0.85885	down
Potri.006G023700	215	62	176	41	85	70	2.9816	0.893228	2.58676	0.47831	1.18347	1.09589	0.00847596	-1.17652	down
Potri.005G240300	545	245	677	307	274	282	5.94758	2.77707	7.84323	2.84061	3.03552	3.51156	0.00848418	-0.777227	down
Potri.005G112100	51	61	47	120	88	92	0.735045	0.903138	0.707554	1.46206	1.27978	1.50982	0.00849936	0.872395	up
Potri.005G215600	1786	273	2511	573	733	579	12.2535	1.94477	18.2881	3.33479	5.10142	4.53246	0.00851435	-1.27322	down
Potri.019G043600	2389	3534	4662	10336	4820	3995	41.1846	63.4309	85.3179	151.113	84.3121	78.67	0.00863031	0.756382	up
Potri.019G009900	286	199	217	112	173	134	5.67318	4.10825	4.56836	1.87809	3.48351	3.02276	0.00882394	-0.747157	down
Potri.013G122400	229	192	238	660	202	357	5.09699	4.45142	5.62753	12.4821	4.57178	9.08493	0.00892243	0.822162	up
Potri.010G104900	36	40	7	154	88	25	0.29622	0.340051	0.058452	1.07433	0.737447	0.227853	0.00896773	1.56597	up
Potri.019G018100	930	399	525	384	487	270	19.3218	8.62059	11.5759	6.75988	10.2682	6.4076	0.00919492	-0.7161	down
Potri.001G450000	108	32	160	226	130	357	5.11507	1.53791	8.07077	9.09715	6.25971	19.3563	0.00925341	1.28062	up
Potri.009G002200	182	257	219	427	441	236	2.70478	3.9692	3.45607	5.37934	6.64748	4.00503	0.00930365	0.682709	up
Potri.001G183800	184	214	141	316	294	260	2.28087	2.77093	1.85782	3.33188	3.70829	3.69988	0.00930598	0.653843	up
Potri.004G098800	131	116	191	65	94	81	2.04151	1.88509	3.16811	0.851626	1.48925	1.44353	0.00938944	-0.877727	down
Potri.004G172300	564	463	858	485	1724	1523	19.7489	16.8886	31.9274	14.3967	61.3276	61.0041	0.00941773	1.02056	up
Potri.010G105200	31	59	24	188	80	40	0.221019	0.440546	0.178692	1.15456	0.586888	0.329753	0.00959768	1.301	up
Potri.013G069600	728	560	633	862	785	1245	11.2812	9.03115	10.4103	11.332	12.3393	22.0398	0.00967379	0.602599	up
Potri.010G042300	218	330	182	504	351	364	3.89059	6.14072	3.44486	7.64024	6.37075	7.42117	0.00973455	0.685818	up
Potri.001G414600	422	227	365	275	229	153	17.227	9.63786	15.802	9.51203	9.49205	7.09439	0.00980772	-0.666875	down
Potri.012G014000	2636	1897	3263	3100	3701	6204	52.7737	39.5638	69.3947	52.6821	75.29	142.124	0.00981344	0.771529	up
Potri.007G035900	27	18	33	80	36	53	0.239	0.166214	0.30787	0.61273	0.325574	0.536176	0.00987281	1.06827	up
Potri.006G139400	467	527	1043	1852	798	1023	9.0804	10.6909	21.5627	30.6006	15.7651	22.7519	0.00996004	0.779366	up
