# Supplementary material for: The Glutathione S-Transferase PtGSTF1 Improves Biomass Production and Salt Tolerance through Regulating Xylem Cell Proliferation, Ion Homeostasis and Reactive Oxygen Species Scavenging in Poplar
Source: Int J Mol Sci. 2022 Sep 25;23(19):11288. doi: 10.3390/ijms231911288 (PMC9569880; doi:10.3390/ijms231911288)
Supplement: Supplementary file 1 [file ijms-23-11288-s001.zip › Table S4.xls]

## Sheet: Table S4
Table S4. Primer sequences for PCR and RT-qPCR.
Group	Gene ID	F	R
subcellular localization vector	GSTF1	gacgagctgtacaagggtaccATGGCAACTCCGGTGACTATTT	tcatctagaggatccgtcgacTCAAGCATTTTTCCTCATTTCAAG
RT-qPCR	Potri.001G162500	CCAAGGGAGACCAGCATA	CGCAGCGGAGGTAGTTAA
RT-qPCR	Potri.002G007400	GAAGAGGCAAGTGACCAA	TAAGAGCGTGAAGAGCAG
RT-qPCR	Potri.002G256300	AGTTTCGTATTCTTAGAGCCA	TATCAATGAGAACTCCAGCA
RT-qPCR	Potri.003G085500	CCTGAGCCTGAGTTTCTGTT	CATGCCAAAGGTATGGTGAT
RT-qPCR	Potri.003G195500	CCAGCCTACAAGAGGAAATG	ACCCGTGACAACAAGAAGAA
RT-qPCR	Potri.005G063000	ACCCCAAGGTCCACAACA	GGGAGAAAAGCACAGCGT
RT-qPCR	Potri.003G076900	TCACTTTGTGCTCCTTTCTT	CTAATCCTCCCGATTCCTTA
RT-qPCR	Potri.006G232900	TGCTTTGACACCAACCTATC	CAAGGGAGTCCAATAACATG
RT-qPCR	Potri.008G094200	GCAAACCCAAATCTTTCCTC	CAAACTGCTTACTGCCGAGA
RT-qPCR	Potri.008G132700	GCCTTTCTACTTTGCTCCAC	CATCGTTTCGCAGACATCA
RT-qPCR	Potri.010G152000	CTGCCTACACTACCATCTT	TGGAGCCTCAGCAACAAT
RT-qPCR	Potri.012G068100	TCCTTACTTCCGTTCATT	TTCCATAACATTCCGTCT
RT-qPCR	Potri.007G121500	ATCGCTATTGTCCATGTAAG	TTCTGGAGGTGTCTGTATCA
RT-qPCR	Potri.003G178200	CTCCATACTTCCCTACCATT	GACCTACCTCCTCAAACACT
RT-qPCR	Potri.007G126600	CGTTACGCATAACAGTTCAA	CACAAGCACATAACATTCCA
RT-qPCR	Potri.010G176000	AGACAGACACGCTCCACCCA	TTGCCAAGTTAGAAGCCATA
RT-qPCR	Potri.012G002600	GAAAGACGAAAGGGAGACAC	TTAAGGCATCAGTCCACAAC
RT-qPCR	Potri.001G329700	CACCCACCTCTACTCACC	GGGAACTTGCCATTTACT
RT-qPCR	Potri.003G168000	GGTCACCACCATTGCCAACT	CTCGCCTTATCCCGCTACAC
RT-qPCR	Potri.002G015100	CGTAGATAAGTTGGCGAAAGTG	CAGGTGTGAAAGATCAGCAAAA
